# Supplementary material for: Identification and evaluation of small-molecule inhibitors against the dNTPase SAMHD1 via a comprehensive screening funnel
Source: iScience. 2024 Jan 13;27(2):108907. doi: 10.1016/j.isci.2024.108907 (PMC10839966; doi:10.1016/j.isci.2024.108907)
Supplement: Table S2. Data of primary screening campaign, and the subsequent three-point (2.5, 10 and 40 μM) dose-response validation, related to Figure 1 [file mmc2.xlsx]

## Sheet: Primary screening
Compound batch	Compound id	Assay type	Detection type	Concentration (M)	Inhibition	Hit	Hit threshold	Structure
F12210002	CBK062642	Enzymatic	Absorbance	5e-06	0.0211803	0	0.231521	Cn1c2ccccc2nc1c1c(N)non1
279898001	CBK003458	Enzymatic	Absorbance	5e-06	-0.025741	0	0.231521	CC(C)(C)OC(N1CCN(CC1)c1cc(N)nc(n1)SC)=O
AA3132189	CBK112740	Enzymatic	Absorbance	5e-06	-0.00054512	0	0.231521	c1cc(ccc1n1ncc(c2ccc(cc2F)F)n1)OC(F)(F)F
AA7440001	CBK093605	Enzymatic	Absorbance	5e-06	-0.00914754	0	0.231521	CCOC(c1cnc(nc1NCCc1c[nH]c2ccccc12)N1CCOCC1)=O
F10200506	CBK043777	Enzymatic	Absorbance	5e-06	0.0209877	0	0.231521	CCCCNC(N1CCN(CC1)c1ccccc1[Cl])=O
AC9551016	CBK149161	Enzymatic	Absorbance	5e-06	-0.00330275	0	0.231521	C(c1ccc(cc1)O)NC(c1c(N)ncc(c2ccc(cc2)C(N2CCOCC2)=O)n1)=O
AA0373076	CBK115258	Enzymatic	Absorbance	5e-06	-0.0274978	0	0.231521	CC(C)Nc1c(nc2cc(c(cc2n1)[Cl])[Cl])Sc1nnc(C)s1
F10243053	CBK085149	Enzymatic	Absorbance	5e-06	-0.0787616	0	0.231521	CCc1nnc(NS(c2ccc(cc2)NCc2ccccc2O)(=O)=O)s1
F16060017	CBK051018	Enzymatic	Absorbance	5e-06	-0.0118905	0	0.231521	[H]N(c1c(C#N)c[nH]n1)S(c1ccc(cc1)F)(=O)=O
F12203079	CBK050976B	Enzymatic	Absorbance	5e-06	-0.00675034	0	0.231521	CN1CCN(CC1)c1cc(c2ccncc2)nc2ccccc12
AD1733028	CBK144156C	Enzymatic	Absorbance	5e-06	0.007268	0	0.231521	CC1CCN(CC1)Cc1ccc(cc1)c1nnn(CC(NCc2ccc(cc2)O)=O)n1
AD0909033	CBK122671	Enzymatic	Absorbance	5e-06	0.0442923	0	0.231521	CCN(CC)CCNC(c1cccc(c1)Nc1cncc(c2ccc(cc2)O)n1)=O
F10201549	CBK044828	Enzymatic	Absorbance	5e-06	-0.00788496	0	0.231521	C1CN(CCC1Cc1ccccc1)S(c1cccc(c1)F)(=O)=O
285984002	CBK003678	Enzymatic	Absorbance	5e-06	-0.061751	0	0.231521	C(Cc1nc(cc(n1)O)C(F)(F)F)c1ccc(cc1)[Cl]
AA0340357	CBK083158	Enzymatic	Absorbance	5e-06	0.0106586	0	0.231521	C1CN(CCC1Oc1c(nccn1)OCc1cccnc1)Cc1cccnc1
AA0820004	CBK085710	Enzymatic	Absorbance	5e-06	-0.0881892	0	0.231521	c1ccc2c(c1)cc(N)nc2c1ccsc1
AB0272001	CBK200066	Enzymatic	Absorbance	5e-06	-0.0446816	0	0.231521	CC(C)(C)c1ccc(cc1)S(N1CCCC[C@H]1CCOC(c1c(cccn1)C(O)=O)=O)(=O)=O
AA8418001	CBK093643	Enzymatic	Absorbance	5e-06	0.0145808	0	0.231521	CC(C)(C)c1ccc(cc1NC(Nc1cccc(c1)F)=O)S(N)(=O)=O
E59300243	CBK051018	Enzymatic	Absorbance	5e-06	-0.016487	0	0.231521	[H]N(c1c(C#N)c[nH]n1)S(c1ccc(cc1)F)(=O)=O
AA0347083	CBK084254	Enzymatic	Absorbance	5e-06	-0.0659133	0	0.231521	COc1c(nccn1)OC1CCN(CCCO)CC1
AD2750343	CBK154912	Enzymatic	Absorbance	5e-06	0.0326482	0	0.231521	Cc1ccc(cc1)c1c(cno1)C(NCc1ccc(cc1)S(N)(=O)=O)=O
AC2227253	CBK113964	Enzymatic	Absorbance	5e-06	0.00931154	0	0.231521	COc1ccc(CNC(c2ccccc2NS(c2cc(ccc2[Cl])[Cl])(=O)=O)=O)cc1
176256235	CBK019270	Enzymatic	Absorbance	5e-06	-0.0157876	0	0.231521	C1Cc2c(C(N)=O)c(c(C(N)=S)n2C1)N
AC9230001	CBK116181	Enzymatic	Absorbance	5e-06	0.0381907	0	0.231521	CC1=C(C(NC(N1)=O)=O)C(Nc1ccccc1)=O
F48010026	CBK062021	Enzymatic	Absorbance	5e-06	0.162027	0	0.231521	[H]N(c1nnc(C(F)(F)F)s1)S(c1ccc(c(c1)[N+]([O-])=O)[Cl])(=O)=O
AD1964244	CBK156163	Enzymatic	Absorbance	5e-06	0.00590193	0	0.231521	CSCCCNC(N1CCCCC1CO)=O
AD0480001	CBK200077	Enzymatic	Absorbance	5e-06	0.0798287	0	0.231521	CC(C)CSc1nnc(c2ccccc2F)n1CC(C)=C
F01115001	CBK073769T	Enzymatic	Absorbance	5e-06	0.03279	0	0.231521	[H][C@]12C[C@@H](CC[C@]1(CCN2C)c1ccc(c(c1)OC)OC)NC(Nc1c(ccc(c1[Cl])F)F)=O
AA0353040	CBK115736	Enzymatic	Absorbance	5e-06	0.00362653	0	0.231521	CC(C)Nc1c(nc2ccccc2n1)OCCc1c(C)ncs1
276099302	CBK000283	Enzymatic	Absorbance	5e-06	0.0359301	0	0.231521	Cc1ccc(c(c1)[Br])Oc1c(c(C)nn1C)[N+]([O-])=O
AD1964580	CBK156348	Enzymatic	Absorbance	5e-06	-0.00984788	0	0.231521	CSCCCNC(N(CCC#N)C1CCCCC1)=O
AA5196016	CBK122474	Enzymatic	Absorbance	5e-06	0.0179944	0	0.231521	CC(Nc1ccc(cc1)c1ccc2c(COC3(CCN(CC3)C(Cc3ccc(cc3F)F)=O)O2)c1)=O
AA0347182	CBK084301	Enzymatic	Absorbance	5e-06	0.0427179	0	0.231521	CSCCN1CCN(CC1)c1c(nccn1)OCCN1C(CCC1=O)=O
AC8497003	CBK149718T	Enzymatic	Absorbance	5e-06	0.0708445	0	0.231521	CCc1c(c2ccccc2nc1C)SCCC(N(C)C)=O
F40038003	CBK059133T	Enzymatic	Absorbance	5e-06	0.204484	0	0.231521	CCC(C)NC1=NC(C(CC(Nc2ccccc2[Cl])=O)S1)=O
AA3132051	CBK112688	Enzymatic	Absorbance	5e-06	0.00117062	0	0.231521	COc1ccc(cc1)n1ncc(c2ccc(cc2)C(F)(F)F)n1
AC2428114	CBK115870	Enzymatic	Absorbance	5e-06	0.0100401	0	0.231521	COc1ccc2c(c1)c(CCNC(c1ccc(c(c1)[Cl])[Cl])=O)c[nH]2
AD2765811	CBK159796	Enzymatic	Absorbance	5e-06	0.00877228	0	0.231521	c1cc2cc(ccc2nc1)NC(c1ccc(cc1[Cl])F)=O
AD1964121	CBK155862	Enzymatic	Absorbance	5e-06	0.0213187	0	0.231521	C1CN(CC(N1)=O)C(Nc1ccccc1[Cl])=O
F10232544	CBK077251	Enzymatic	Absorbance	5e-06	0.0986912	0	0.231521	C(CSC(CC(c1ccccc1)=O)c1ccc(cc1)[Cl])C(O)=O
AA0373080	CBK115261	Enzymatic	Absorbance	5e-06	0.0409907	0	0.231521	CC(C)Nc1c(nc2cc(c(cc2n1)[Cl])[Cl])Sc1nc[nH]n1
AD6918002	CBK154987T	Enzymatic	Absorbance	5e-06	0.086165	0	0.231521	Cc1c(C(NC)=O)c(c2ccccc2n1)SCCC(O)=O
176213084	CBK006547	Enzymatic	Absorbance	5e-06	0.0729521	0	0.231521	CC1(CC(=O)OC)C2=CCc3ccccc3C2(C)CCC1=O
F10202118	CBK045339	Enzymatic	Absorbance	5e-06	0.102737	0	0.231521	c1cc2cc(ccc2nc1)NS(c1ccc(cc1)OC(F)(F)F)(=O)=O
305039020	CBK034220	Enzymatic	Absorbance	5e-06	-0.0733709	0	0.231521	C1CCN(C1)CCc1ccc(cn1)C(O)=O
176253039	CBK018169	Enzymatic	Absorbance	5e-06	-0.0628992	0	0.231521	Cc1ccc(cc1[Cl])c1ccc(C=CC2=CC(C(F)(F)F)=NC(N2)=O)o1
176228278	CBK011849	Enzymatic	Absorbance	5e-06	-0.147231	0	0.231521	CC(NC[C@H]1CN(C(=O)O1)c1ccc(c(c1)F)c1cc2ccccc2n1C(=O)OC(C)(C)C)=O
176250054	CBK017292	Enzymatic	Absorbance	5e-06	-0.114531	0	0.231521	C(CN1C(c2cccnc2)SCC1=O)c1ccccn1
AA3133468	CBK113104	Enzymatic	Absorbance	5e-06	-0.0879065	0	0.231521	CCc1ccc(cc1)n1cc(CN2CCS(CC2)(=O)=O)nn1
AA0765016	CBK091546	Enzymatic	Absorbance	5e-06	-0.0548968	0	0.231521	C1CN(CCN(C1)c1cc(ncn1)OCCc1c[nH]c2ccccc12)CC(N)=O
F10202032	CBK045255	Enzymatic	Absorbance	5e-06	-0.107868	0	0.231521	C(CNC(Nc1ccc2c(c1)C(OC(O2)(F)F)(F)F)=O)c1cccs1
176241023	CBK200007	Enzymatic	Absorbance	5e-06	-0.168723	0	0.231521	COc1cccc(c1)OCCOc1c(nsn1)N1CCNCC1
AA2545006	CBK083515T	Enzymatic	Absorbance	5e-06	-0.144891	0	0.231521	COc1ccc(cc1)C(CCCN1CCc2c3cc(ccc3[nH]c2C1)OC)=O
AD1907023	CBK126680	Enzymatic	Absorbance	5e-06	-0.14572	0	0.231521	CS(N1CC2(CCN(CC2)Cc2ncc[nH]2)c2ccccc12)(=O)=O
310485a10	CBK050275T	Enzymatic	Absorbance	5e-06	-0.0928368	0	0.231521	C1CNCCC1Oc1cc(cc(c1NC(c1cccnc1)=O)F)F
AC9816005	CBK122507	Enzymatic	Absorbance	5e-06	-0.146716	0	0.231521	c1cc(cc(c1)[N+]([O-])=O)c1cnc(c(c2ccc(cc2)O)n1)N
E40306086	CBK045428	Enzymatic	Absorbance	5e-06	-0.106574	0	0.231521	[H]N(c1ccccc1C(N(CC)CC)=O)S(Cc1ccccc1[N+]([O-])=O)(=O)=O
AA8571001	CBK093819	Enzymatic	Absorbance	5e-06	-0.18675	0	0.231521	C1COCCN1C(c1ccc(cc1)c1c(NC(C(F)(F)F)=O)ncc(c2ccc(C#N)cc2)n1)=O
E40285021	CBK042374	Enzymatic	Absorbance	5e-06	-0.117707	0	0.231521	[H]N(c1ccccc1C(O)=O)S(c1ccc(C)c(c1)[N+]([O-])=O)(=O)=O
AC9816004	CBK122506	Enzymatic	Absorbance	5e-06	-0.204163	0	0.231521	c1cc(ccc1c1cnc(c(c2ccc(cc2)O)n1)N)OC(F)(F)F
305025288	CBK025673	Enzymatic	Absorbance	5e-06	-0.211349	0	0.231521	Cc1ccc(cc1)N1C(c2ccc(cc2[Cl])[Cl])SCC1=O
AD2708042	CBK132833	Enzymatic	Absorbance	5e-06	-0.195468	0	0.231521	C(CCN1CCCC2(CCN(C2)C(c2ccoc2)=O)C1)CC1C(NC(N1)=O)=O
AA2935159	CBK091414	Enzymatic	Absorbance	5e-06	-0.232922	0	0.231521	CCCCC(CC)C(N1CCN(CC1)c1ccc(cc1)OC)=O
AC2452057	CBK149283	Enzymatic	Absorbance	5e-06	-0.250678	0	0.231521	COc1cccc2c1nc(NC(c1c(cccc1F)F)=O)s2
E40229012	CBK034481	Enzymatic	Absorbance	5e-06	-0.282667	0	0.231521	[H]N(CC(N1CCN(C)CC1)=O)S(c1cc(c(cc1F)[Br])F)(=O)=O
AD2707024	CBK132045	Enzymatic	Absorbance	5e-06	-0.335423	0	0.231521	C1CC2(CCN(C2)C(Cc2c[nH]c3ccccc23)=O)CN(C1)CCO
E10373001	CBK131683	Enzymatic	Absorbance	5e-06	-0.160165	0	0.231521	C(C1C(N=C(Nc2cccc(c2)[Cl])S1)=O)C(O)=O
AC7223001	CBK115689	Enzymatic	Absorbance	5e-06	-0.0997643	0	0.231521	Cc1cc(ccc1c1cncc(c2ccc(cc2C)O)n1)O
176219067	CBK009299	Enzymatic	Absorbance	5e-06	-0.0596756	0	0.231521	COC(c1cnc(nc1C(F)(F)F)Sc1ccc(cc1)[Cl])=O
AD8204002	CBK200088	Enzymatic	Absorbance	5e-06	-0.0470603	0	0.231521	CC(C)Sc1nnc(c2ccccc2C)n1CCN(C)S(C)(=O)=O
AC9819001	CBK122507	Enzymatic	Absorbance	5e-06	-0.138446	0	0.231521	c1cc(cc(c1)[N+]([O-])=O)c1cnc(c(c2ccc(cc2)O)n1)N
AA5965006	CBK157533	Enzymatic	Absorbance	5e-06	-0.0876728	0	0.231521	COc1cccc(c1)C(N1CCN(CC1)S(c1ccc(cc1)[N+]([O-])=O)(=O)=O)=O
312499066	CBK045536	Enzymatic	Absorbance	5e-06	-0.100874	0	0.231521	CS(Nc1nnc(SCC(Nc2cccc(c2)[N+]([O-])=O)=O)s1)(=O)=O
AA0772296	CBK107442	Enzymatic	Absorbance	5e-06	-0.126806	0	0.231521	c1ccnc(c1)NC(c1cnn(c2ccc(cc2)[Cl])c1C(F)(F)F)=O
AD1964004	CBK155623	Enzymatic	Absorbance	5e-06	-0.0923183	0	0.231521	CSCCCNC(N1CCN(CC1)Cc1ccccc1)=O
F10229636	CBK071628	Enzymatic	Absorbance	5e-06	-0.0906986	0	0.231521	Cc1c(Cc2ccccc2[Br])c(C)n2c(c(cn2)C(NCCCOC)=O)n1
AD1964616	CBK156378	Enzymatic	Absorbance	5e-06	-0.189189	0	0.231521	CC(C)CCNC(N(CCC#N)C1CCCCC1)=O
AA0340111	CBK082929	Enzymatic	Absorbance	5e-06	-0.110742	0	0.231521	CCOC(CN1CCC(CC1)Oc1c(nccn1)OCCN1CCOCC1)=O
AD4923012	CBK155030	Enzymatic	Absorbance	5e-06	-0.0667561	0	0.231521	COc1cccc(c1)C(N1CCC(CC1)NC(c1csc(c2ccccc2)n1)=O)=O
F10228409	CBK073301	Enzymatic	Absorbance	5e-06	-0.0870696	0	0.231521	[H]N1C(=NC(=C(CC=C)C1=O)O)SCC(N1CCOCC1)=O
F12222007	CBK094246	Enzymatic	Absorbance	5e-06	-0.00195587	0	0.231521	Cc1ccc(cc1)n1c(C)c(c2ccc(cc12)O)[N+]([O-])=O
AC2456035	CBK144090	Enzymatic	Absorbance	5e-06	-0.130338	0	0.231521	Cc1cc(CC(NCc2c(c3ccccc3)noc2C)=O)on1
AD1959142	CBK145047	Enzymatic	Absorbance	5e-06	-0.117601	0	0.231521	CN(C)CCN(Cc1ccccc1)C(Nc1cccnc1)=O
AD1918177	CBK200338	Enzymatic	Absorbance	5e-06	-0.0887059	0	0.231521	Cn1cc(C(N2CCc3ccccc3C2)=O)c2ccccc12
AA5965248	CBK157773	Enzymatic	Absorbance	5e-06	-0.0940003	0	0.231521	C1CN(CCN1c1ccc(cc1)[N+]([O-])=O)S(c1ccc2ccccc2c1)(=O)=O
27403000000	CBK200030	Enzymatic	Absorbance	5e-06	0.115625	0	0.231521	c1csc(c1[Cl])c1csc(NS(c2cc(c(s2)[Cl])[Br])(=O)=O)n1
AA0814086	CBK081302	Enzymatic	Absorbance	5e-06	0.0457438	0	0.231521	CC(C)(C)c1ccc(cc1)c1cc2c(cccn2)nc1O
F10201251	CBK044520	Enzymatic	Absorbance	5e-06	0.0215064	0	0.231521	C1CN(CCC12OCCO2)S(c1ccc(cc1)C(F)(F)F)(=O)=O
AA3133647	CBK113143	Enzymatic	Absorbance	5e-06	0.0116753	0	0.231521	C(c1cccc(c1)n1cc(c2ccc(cc2F)[Br])nn1)#N
AD2760218	CBK156269	Enzymatic	Absorbance	5e-06	0.0264592	0	0.231521	C(c1cccs1)NC(c1ccc(c2ccoc2)nc1)=O
AC2215932	CBK100558	Enzymatic	Absorbance	5e-06	-0.000796912	0	0.231521	CCN1CCN(CC1)S(c1ccccc1F)(=O)=O
AA1923036	CBK109908	Enzymatic	Absorbance	5e-06	-0.00552581	0	0.231521	C1c2ccccc2C(N1c1ccc(cc1[Cl])[Cl])=O
176245131	CBK015932C	Enzymatic	Absorbance	5e-06	0.0693584	0	0.231521	c1ccc(cc1)C(c1cccnc1)=NNc1cc(ccc1[Cl])[Cl]
AA0772222	CBK107406	Enzymatic	Absorbance	5e-06	0.0150727	0	0.231521	c1cc(cnc1)NC(c1cc(c[nH]1)C(c1ccc(cc1[Cl])[Cl])=O)=O
305063133	CBK038697	Enzymatic	Absorbance	5e-06	-0.0303318	0	0.231521	CC(C)(C)CC(C)(C)NC(NCCc1cccs1)=O
F48010018	CBK062014	Enzymatic	Absorbance	5e-06	0.00928658	0	0.231521	[H]N(c1nnc(C(F)(F)F)s1)S(c1cccc(c1)c1nnc(C)o1)(=O)=O
305026412	CBK026475	Enzymatic	Absorbance	5e-06	-0.0121397	0	0.231521	[H]C1(CCCc2c3cc(ccc3[nH]c12)[Br])C#N
AD8145039	CBK161647	Enzymatic	Absorbance	5e-06	0.10993	0	0.231521	CC(Cc1ccc(cc1)Oc1c(cc(cn1)C(F)(F)F)[Cl])(C(O)=O)N
31048500	CBK050315T	Enzymatic	Absorbance	5e-06	0.18195	0	0.231521	CSc1nc(cc(n1)N1CCNCC1)NC(c1cccs1)=O
F10233854	CBK078117	Enzymatic	Absorbance	5e-06	-0.0567467	0	0.231521	C(c1ccccc1)N1C(C(=Cc2ccc(c3ccc(c(c3)C(O)=O)[Cl])o2)NC1=O)=O
AC2214587	CBK099257	Enzymatic	Absorbance	5e-06	0.0131539	0	0.231521	COC(c1ccc(cc1)NC(NC(c1cc(cnc1)[Br])=O)=S)=O
176249150	CBK017085	Enzymatic	Absorbance	5e-06	-0.0189968	0	0.231521	CC(C)Nc1c2c(csc2ncn1)c1cccs1
F01108011	CBK073743T	Enzymatic	Absorbance	5e-06	0.0166312	0	0.231521	[H][C@]12C[C@@H](CC[C@]1(CCN2C)c1ccc(c(c1)OC)OC)NC(Nc1ccc2c(c1)OC(O2)(F)F)=O
F10237269	CBK074563	Enzymatic	Absorbance	5e-06	-0.0839829	0	0.231521	CSc1ncc(CNCc2ccc3c(c2)OCO3)c(N)n1
AA3192261	CBK158384	Enzymatic	Absorbance	5e-06	-0.0634418	0	0.231521	CC1CCN(CC1)Cc1ccc(cc1)c1ccc(CC(NCCc2ccc(cc2)O)=O)cn1
300457001	CBK000423	Enzymatic	Absorbance	5e-06	0.0204193	0	0.231521	COC(c1cccc2c3CCCCc3[nH]c12)=O
3104470000000000	CBK036375T	Enzymatic	Absorbance	5e-06	-0.019089	0	0.231521	C1CNCCC1Oc1cncc(NC(c2cccnc2)=O)n1
AA3192029	CBK158584	Enzymatic	Absorbance	5e-06	-0.0286119	0	0.231521	CN1CCN(CC1)C(c1cc(cnc1N)c1ccc(cc1)C(N1CCOCC1)=O)=O
F16661005	CBK063278	Enzymatic	Absorbance	5e-06	-0.0306936	0	0.231521	c1ccc2c(c1)cc(NC(Nc1ccc(cc1C(F)(F)F)F)=O)nc2[Br]
176251299	CBK017826	Enzymatic	Absorbance	5e-06	0.0337725	0	0.231521	COc1ccc2c(c1)c(C=C1C(Nc3c1cccn3)=O)c[nH]2
F48010027	CBK062022	Enzymatic	Absorbance	5e-06	0.0227404	0	0.231521	[H]N(c1nnc(C(F)(F)F)s1)S(c1cc(C(O)=O)c(cc1F)[Cl])(=O)=O
276099215	CBK002776	Enzymatic	Absorbance	5e-06	-0.0457079	0	0.231521	C(c1ccc(cc1)SC(F)(F)F)Oc1cccc2cccnc12
AA0347151	CBK084279	Enzymatic	Absorbance	5e-06	-0.0738648	0	0.231521	CS(Nc1c(nccn1)OC1CCN(CC1)CCc1ccccc1)(=O)=O
AA3165022	CBK136803	Enzymatic	Absorbance	5e-06	-0.0493862	0	0.231521	C1CCC(CC1)C1(CCN(CC1)C(CN1CCOCC1)=O)Cn1cncn1
AA8596017	CBK115630	Enzymatic	Absorbance	5e-06	0.0412626	0	0.231521	C(c1cccc(c1)c1cnc(c(c2ccc(cc2)O)n1)N)#N
AD2765607	CBK159749	Enzymatic	Absorbance	5e-06	-0.00974128	0	0.231521	C(CNC(Cc1ccc(c(c1)[Cl])[Cl])=O)c1c[nH]c2ccc(cc12)[Cl]
AD3817006	CBK138510	Enzymatic	Absorbance	5e-06	0.0173997	0	0.231521	C1COCCN1C(c1ccc(cc1)c1cnc(c(c2ccc(s2)[Cl])n1)N)=O
279888001	CBK003176T	Enzymatic	Absorbance	5e-06	-0.066548	0	0.231521	C1CN(CCN1)c1cccc(NCc2ccccc2)n1
E10383001	CBK200115	Enzymatic	Absorbance	5e-06	-0.0278381	0	0.231521	C(C1C(N=C(Nc2ccc(cc2F)F)S1)=O)C(O)=O
AA1418007	CBK073698	Enzymatic	Absorbance	5e-06	0.00706794	0	0.231521	C1COc2ccc(cc12)c1c(cc2cccnc2n1)O
AD1964432	CBK156080	Enzymatic	Absorbance	5e-06	-0.0348995	0	0.231521	CCOC(N1CCC(CC1)NC(N1CCC(CC1)C(O)=O)=O)=O
176207004	CBK005867	Enzymatic	Absorbance	5e-06	0.0430572	0	0.231521	COC(CCCCCSc1nc2ccc(c(c2s1)[N+]([O-])=O)O)=O
AA0365082	CBK089594	Enzymatic	Absorbance	5e-06	0.00622733	0	0.231521	C1CCN(C1)c1cncc(n1)Sc1cccc2ccccc12
AA0178004	CBK107933	Enzymatic	Absorbance	5e-06	-0.0542369	0	0.231521	COc1ccccc1c1c(Cc2c(cccc2[Cl])[Cl])c(n[nH]1)O
176217287	CBK008918	Enzymatic	Absorbance	5e-06	-0.0392721	0	0.231521	COc1ccc(cc1)NC(CSc1nc(SCC(Nc2ccc(cc2)OC)=O)sn1)=O
AC9551008	CBK149155	Enzymatic	Absorbance	5e-06	-0.0348788	0	0.231521	C1CCC(C1)NC(c1c(N)ncc(c2ccc(cc2)C(N2CCOCC2)=O)n1)=O
AD0480010	CBK200083	Enzymatic	Absorbance	5e-06	0.0231301	0	0.231521	CC(C)Sc1nnc(Cc2ccccc2)n1CC(C)=C
F10238167	CBK074775	Enzymatic	Absorbance	5e-06	0.0851845	0	0.231521	C1CN(CCN1Cc1ccccc1)Cc1c[nH]c(c2ccccc2)n1
AD2719001	CBK160173T	Enzymatic	Absorbance	5e-06	-0.0358132	0	0.231521	c1cc(ccc1c1ccc(cn1)C(O)=O)OC(F)(F)F
176249129	CBK017064C	Enzymatic	Absorbance	5e-06	0.0898317	0	0.231521	C(c1csc(c2ccc(cc2)[Br])n1)SC(N)=[N+]
AC2244410	CBK133286	Enzymatic	Absorbance	5e-06	0.00226614	0	0.231521	CN1C(c2c(ncn2CC(Nc2cccnc2)=O)N(C)C1=O)=O
F10200741	CBK044043	Enzymatic	Absorbance	5e-06	0.0567961	0	0.231521	C1CC(C(N2CCN(CC2)C(Nc2ccc3ccccc3c2)=O)=O)OC1
F48010146	CBK062106	Enzymatic	Absorbance	5e-06	0.0312485	0	0.231521	[H]N(c1ccc(cc1)C(C(F)(F)F)(C(F)(F)F)O)S(c1ccc(c(c1)[N+]([O-])=O)[Cl])(=O)=O
AA1923054	CBK110141	Enzymatic	Absorbance	5e-06	-0.0220047	0	0.231521	CC(=O)OC(c1ccccc1)c1nc2ccccc2[nH]1
AC2224347	CBK074549	Enzymatic	Absorbance	5e-06	-0.0359794	0	0.231521	C1C(C(N(C1=O)c1ccc(c(c1)[Cl])[Cl])=O)N1CCN(CC1)Cc1ccc2c(c1)OCO2
AD6805044	CBK155722	Enzymatic	Absorbance	5e-06	-0.0034138	0	0.231521	c1cc(cc(c1)NS(c1ccc(c2cc(C(F)(F)F)on2)s1)(=O)=O)C(O)=O
AA0355071	CBK107748	Enzymatic	Absorbance	5e-06	0.00323012	0	0.231521	CNC(CSc1c(nccn1)N1CCCC1)=O
AA0814019	CBK081300	Enzymatic	Absorbance	5e-06	-0.00440363	0	0.231521	c1cc(ccc1c1cc2ccc(nc2nc1)O)OC(F)(F)F
F60100003	CBK999999	Enzymatic	Absorbance	5e-06	-0.0213635	0	0.231521
F12212052	CBK066889	Enzymatic	Absorbance	5e-06	-0.0950009	0	0.231521	CC(N1CCN(CC1)c1c2ccccc2nnc1c1ccccc1)=O
E13984001	CBK200424T	Enzymatic	Absorbance	5e-06	0.061727	0	0.231521	CN1CCC(C1)N(C)C(C1=Cc2c(C(N1C)=O)nc(c1ccccc1)o2)=O
176261132	CBK020690	Enzymatic	Absorbance	5e-06	-0.046882	0	0.231521	C1C(c2ccccc2)c2c(c(C(c3cccs3)=S)oc2NC1=O)N
AD4575001	CBK156194	Enzymatic	Absorbance	5e-06	-0.0287616	0	0.231521	CC(NCc1cccc(c1)c1cc(cnc1c1ccc(cc1)[Cl])C(O)=O)=O
AD3953002	CBK200068	Enzymatic	Absorbance	5e-06	-0.0751381	0	0.231521	C1CCc2nnc(C34CC5CC(CC(C5)C4)C3)n2CC1
AA3194008	CBK160190	Enzymatic	Absorbance	5e-06	0.106153	0	0.231521	CS(c1ccc(cc1)c1ccc(cn1)C(N1CCN(CC1)C(c1ccco1)=O)=O)(=O)=O
F12211064	CBK066849	Enzymatic	Absorbance	5e-06	-0.0419371	0	0.231521	c1cc(c(C(Nc2ccc(cc2F)F)=O)c(c1)F)NC(c1cccs1)=O
3104470000000	CBK036372T	Enzymatic	Absorbance	5e-06	-0.0637558	0	0.231521	C1CNCCC1Oc1cncc(NC(c2cnccn2)=O)n1
AA7434001	CBK092317	Enzymatic	Absorbance	5e-06	-0.0194729	0	0.231521	CCOC(c1cnc(nc1NCCc1c[nH]c2cc(ccc12)OC)SC)=O
F10200449	CBK043720	Enzymatic	Absorbance	5e-06	-0.0321681	0	0.231521	CC(C)(C)c1ccccc1NC(N1CCC2(CC1)OCCO2)=O
E91433002	CBK042343C	Enzymatic	Absorbance	5e-06	0.128764	0	0.231521	[H]N1CCN(CC1)c1c2c(csc2ccn1)S(Nc1ccc(cc1)C(C)C)(=O)=O
F10200473	CBK043744	Enzymatic	Absorbance	5e-06	0.0298423	0	0.231521	C(c1ccc(cc1)C(F)(F)F)NS(c1cccs1)(=O)=O
AC9516015	CBK116686	Enzymatic	Absorbance	5e-06	-0.0515588	0	0.231521	CN(C)C(c1ccc(cc1)c1cnc(c(c2ccc(cc2)O)n1)N)=O
307595022	CBK004709	Enzymatic	Absorbance	5e-06	0.336107	1	0.231521	[H]N(c1c(C(=O)OC)nc(c(n1)[Cl])[Cl])S(c1cccc(c1C)[Cl])(=O)=O
AD5151002	CBK158721	Enzymatic	Absorbance	5e-06	-0.0192016	0	0.231521	Cc1c(C(N2CCC(CC2)C(N)=O)=O)c(c2ccccc2)no1
AA1418051	CBK073717	Enzymatic	Absorbance	5e-06	-0.0192527	0	0.231521	C1=Cc2ccc(c3cccc(c3)C(F)(F)F)nc2NC1=O
AC2241726	CBK135134	Enzymatic	Absorbance	5e-06	0.0132981	0	0.231521	Cc1ccc(c(C)c1)NC(N(CCN(C)C)CC1=Cc2ccc(C)cc2NC1=O)=S
F01625003	CBK045620	Enzymatic	Absorbance	5e-06	0.00621232	0	0.231521	COc1cc(ccc1OCc1ccccc1)C1(CCN(Cc2ccccc2)C1)O
AC7744001	CBK115688	Enzymatic	Absorbance	5e-06	-0.00974636	0	0.231521	C1CN(CCC12C(N=C(NCc1ccccc1F)O2)=O)Cc1ccccc1
176229074	CBK034053	Enzymatic	Absorbance	5e-06	0.00829273	0	0.231521	[H]N(c1ccc(cc1)C(O)=O)S(c1ccc2ccccc2c1)(=O)=O
AD1964526	CBK156026	Enzymatic	Absorbance	5e-06	0.0977677	0	0.231521	CN1CCC(C1)N(C)C(Nc1cccnc1)=O
176216239	CBK008564	Enzymatic	Absorbance	5e-06	-0.0479628	0	0.231521	CCCS(c1ccc(cc1)NC(Nc1ccc(cc1[Cl])[Cl])=O)(=O)=O
E95830029	CBK050067	Enzymatic	Absorbance	5e-06	-0.0109399	0	0.231521	[H]N(c1c2ccccc2[nH]c1C(N1CCOCC1)=O)S(Cc1ccccc1)(=O)=O
AC5180001	CBK116313	Enzymatic	Absorbance	5e-06	0.0247515	0	0.231521	CC1(C(N=C(NC2CC3CCC2C3)S1)=O)OCCN1CCOCC1
AA3133165	CBK112982	Enzymatic	Absorbance	5e-06	-0.0147726	0	0.231521	C(c1ccc(cc1)n1cc(c2ccc(cc2F)F)nn1)O
AA0371070	CBK113427	Enzymatic	Absorbance	5e-06	-0.0203025	0	0.231521	CN(C)CCCOc1c(nccn1)N1CCCC1
AC9812001	CBK116506	Enzymatic	Absorbance	5e-06	0.0258837	0	0.231521	CN(C)CC(NCc1ccc(cc1)c1c(N)ncc(c2ccc(C#N)cc2)n1)=O
312499037	CBK200047	Enzymatic	Absorbance	5e-06	0.0276829	0	0.231521	c1cc(ccc1S(Nc1nnc(C(F)(F)F)s1)(=O)=O)[Br]
AD1964424	CBK156075	Enzymatic	Absorbance	5e-06	0.0649455	0	0.231521	CC(C)CCNC(N1CCC(CC1)C(O)=O)=O
AD2765115	CBK159638	Enzymatic	Absorbance	5e-06	-0.0223024	0	0.231521	c1cc(C(Nc2cccc3c2cc[nH]3)=O)c(c(c1)F)[Cl]
AA0347037	CBK084213	Enzymatic	Absorbance	5e-06	-0.0720781	0	0.231521	COc1c(nccn1)N1CCN(CC1)Cc1cccnc1
AC2437034	CBK116275	Enzymatic	Absorbance	5e-06	-0.0538094	0	0.231521	[H]N(C(c1cscn1)=O)c1cc(C)nc2ccccc12
176213148	CBK006617	Enzymatic	Absorbance	5e-06	0.0496438	0	0.231521	c1c(cc(cc1C(F)(F)F)Nc1ncnc(N)n1)C(F)(F)F
AD1964123	CBK155864	Enzymatic	Absorbance	5e-06	-0.0109043	0	0.231521	CC(C)CNC(N1CCNC(C1)=O)=O
AD2756006	CBK155455G	Enzymatic	Absorbance	5e-06	-0.0276112	0	0.231521	c1cc(cc(c1)NC(Nc1ccc(c(c1)[Cl])[Cl])=O)C([O-])=O
AA0347012	CBK084192	Enzymatic	Absorbance	5e-06	0.0287288	0	0.231521	Cc1cc(COc2c(nccn2)N2CCN(CC2)CC(N)=O)no1
F10201622	CBK044900	Enzymatic	Absorbance	5e-06	0.0395235	0	0.231521	CCc1cc(ccc1S(Nc1ccnn1CC)(=O)=O)[Br]
F10218193	CBK062881	Enzymatic	Absorbance	5e-06	0.0752536	0	0.231521	CCC(C)(C)c1ccc(cc1)S(N1CCCN(CC1)CC1=CNC(NC1=O)=O)(=O)=O
F12801001	CBK042199	Enzymatic	Absorbance	5e-06	0.041447	0	0.231521	CN1CCN(CC1)c1ccc(c(c1)NCc1ccccc1)[N+]([O-])=O
281698013	CBK999999	Enzymatic	Absorbance	5e-06	0.030303	0	0.231521
AA1963104	CBK131685	Enzymatic	Absorbance	5e-06	0.0715727	0	0.231521	C(C(O)=O)Sc1nnc(c2ccco2)n1c1ccccc1
279881027	CBK004229T	Enzymatic	Absorbance	5e-06	0.0929998	0	0.231521	C1CC(c2c(coc2C1)C(Nc1cncc(n1)N1CCNCC1)=O)=O
AD6925003	CBK155469T	Enzymatic	Absorbance	5e-06	0.0321198	0	0.231521	CCc1c(c2ccccc2[n+](c1C)[O-])S(CCC(=O)OC)(=O)=O
AC2215104	CBK099753	Enzymatic	Absorbance	5e-06	-0.0354549	0	0.231521	Cc1ccc(cc1)Oc1cc(ncn1)n1c(c(C(N)=O)c(C)n1)N
AA1858002	CBK083561	Enzymatic	Absorbance	5e-06	-0.002092	0	0.231521	CC1C(Cc2ccc(cc2)F)C(N(C(C2CC2)=O)N=1)=O
305014222	CBK027208	Enzymatic	Absorbance	5e-06	0.013323	0	0.231521	CCOC(C(F)(F)F)(C(F)(F)F)NC(Nc1ccc(cc1)[Br])=O
312027083	CBK028596T	Enzymatic	Absorbance	5e-06	0.0118247	0	0.231521	CC1CN(CCN1)C1C(N(CCOc2ccc(cc2)[Br])C=CN=1)=O
310428014	CBK024489T	Enzymatic	Absorbance	5e-06	0.0906501	0	0.231521	CCCC(NCc1ccc(cc1)OC1CCNCC1)=O
AA1992038	CBK160273	Enzymatic	Absorbance	5e-06	0.0762991	0	0.231521	Cc1c(Cc2cccc(c2)[Br])c(C)n2c(c(cn2)C(=O)OC)n1
305014203	CBK026982	Enzymatic	Absorbance	5e-06	-0.0133815	0	0.231521	CC(c1nc(c2c(N)non2)no1)Oc1ccccc1[Br]
AA1963135	CBK144919	Enzymatic	Absorbance	5e-06	0.105511	0	0.231521	COCCSc1nnc(NS(c2ccc(cc2)F)(=O)=O)s1
F10200816	CBK044117	Enzymatic	Absorbance	5e-06	0.076718	0	0.231521	CC(c1ccc(cc1)S(NCC(NCC(=O)OC)=O)(=O)=O)=O
F12211066	CBK066850	Enzymatic	Absorbance	5e-06	0.028557	0	0.231521	C(C(Nc1ccc(cc1)[N+]([O-])=O)=O)Sc1c(C#N)ccc(c2cccs2)n1
AA0347236	CBK084372	Enzymatic	Absorbance	5e-06	0.0380641	0	0.231521	C1CN(CC1Oc1cncc(n1)OCC1COc2ccccc2O1)CC(N)=O
AA1418094	CBK073739	Enzymatic	Absorbance	5e-06	0.0282968	0	0.231521	C(c1ccccc1)Oc1cccc(c1)c1ccnc2c1C=CC(N2)=O
310442c10	CBK029439T	Enzymatic	Absorbance	5e-06	0.113234	0	0.231521	C1CN(CCN1)c1ccc(cn1)NC(c1cccnc1)=O
AD1967331	CBK159059	Enzymatic	Absorbance	5e-06	0.0434061	0	0.231521	CCN(CC)CCN(Cc1ccc2c(c1)OCO2)C(Nc1ccc(C)cc1)=O
AA7425001	CBK086623	Enzymatic	Absorbance	5e-06	0.0523101	0	0.231521	CCOC(c1cnc(nc1NCCc1c[nH]cn1)SC)=O
E59330075	CBK067539	Enzymatic	Absorbance	5e-06	0.485857	1	0.231521	c1ccc(c(c1)S(Nc1ncc([N+]([O-])=O)s1)(=O)=O)[Br]
AD6846002	CBK161135	Enzymatic	Absorbance	5e-06	0.0223012	0	0.231521	[H]N(c1nc2c(cccc2s1)[Cl])S(c1cccc(c1)C(O)=O)(=O)=O
AD3108008	CBK153218	Enzymatic	Absorbance	5e-06	0.0353155	0	0.231521	C(c1cccs1)NC(c1ccc(nn1)N1CCN(CC1)C(c1ccccc1C(F)(F)F)=O)=O
E95860076	CBK050407	Enzymatic	Absorbance	5e-06	0.0667222	0	0.231521	[H]N(c1cccc(c1)C(O)=O)S(c1ccc(cc1)NC(C)=O)(=O)=O
AD1907235	CBK126789	Enzymatic	Absorbance	5e-06	0.045294	0	0.231521	C1CN(CCC12CN(CC(N)=O)c1ccccc12)CC(N)=O
311034001	CBK028885	Enzymatic	Absorbance	5e-06	0.0770802	0	0.231521	Cc1cc(C(O)=O)c2c(c1)c1CCCCc1[nH]2
AD1959376	CBK155611	Enzymatic	Absorbance	5e-06	0.0873031	0	0.231521	CC(C)CCNC(N1CCN(CC1)c1ccccc1OC)=O
AD1926098	CBK200219	Enzymatic	Absorbance	5e-06	0.00330038	0	0.231521	Cc1ccc(c(C)n1)NC(c1ccc2c(c1)nccn2)=O
118411001	CBK003888	Enzymatic	Absorbance	5e-06	0.0817652	0	0.231521	C(COc1cccnc1[Cl])Oc1ccccc1
285952006	CBK003459	Enzymatic	Absorbance	5e-06	0.0470002	0	0.231521	C(c1ccc2ccccc2c1)Nc1nc(cc(n1)O)C(F)(F)F
AD2708027	CBK132822	Enzymatic	Absorbance	5e-06	0.0509152	0	0.231521	C1CC2(CCN(C2)C(c2ccoc2)=O)CN(C1)CC(Nc1ccc(c(c1)[Cl])F)=O
AD1964018	CBK155637	Enzymatic	Absorbance	5e-06	0.153133	0	0.231521	C(c1ccc(C#N)cc1)NC(N1CCN(CC1)Cc1ccccc1)=O
AD6805032	CBK155712	Enzymatic	Absorbance	5e-06	0.0357448	0	0.231521	C(C(F)(F)F)S(Nc1cccc(c1)C(O)=O)(=O)=O
AD1964624	CBK156384	Enzymatic	Absorbance	5e-06	0.105273	0	0.231521	CCOC(N1CCC(CC1)NC(N(CCC#N)C1CCCCC1)=O)=O
176205112	CBK023800G	Enzymatic	Absorbance	5e-06	0.113758	0	0.231521	CNC(=NC1CCCCC1)N1CCOCC1
F10227338	CBK072282	Enzymatic	Absorbance	5e-06	0.0427033	0	0.231521	COc1cc(NC(CCc2ccccc2)=O)nc(n1)OC
F10207016	CBK058153	Enzymatic	Absorbance	5e-06	0.072461	0	0.231521	C(c1cccs1)NS(c1cccc(c1)C(Nc1ccccc1)=O)(=O)=O
AA0816015	CBK084324	Enzymatic	Absorbance	5e-06	0.129362	0	0.231521	c1ccc2c(ccc(c3cccc(c3)C(F)(F)F)c2c1)N
176253109	CBK024396C	Enzymatic	Absorbance	5e-06	0.0560249	0	0.231521	C(c1ccc(c2nc3ccccc3[nH]2)nc1)N
AD6921001	CBK155272	Enzymatic	Absorbance	5e-06	0.0944137	0	0.231521	Cc1ccc(cc1)S(N(C)c1nnc(SC)s1)(=O)=O
AC2594022	CBK115510	Enzymatic	Absorbance	5e-06	0.0705276	0	0.231521	CC1=C(C(Nc2ccc(cc2)C(F)(F)F)=O)C(NC(N1)=O)=S
AD2765835	CBK159818	Enzymatic	Absorbance	5e-06	0.0587337	0	0.231521	CSCCC(Nc1ccc2c(cccn2)c1)=O
F10200308	CBK043577	Enzymatic	Absorbance	5e-06	0.126838	0	0.231521	Cc1ccc(NS(c2ccc(cc2)OC(F)(F)F)(=O)=O)nc1
E83008102	CBK039212	Enzymatic	Absorbance	5e-06	0.0339728	0	0.231521	[H][C@]12C[C@@H](CC[C@]1(CCN2C)c1cc(c(c(c1)OC)OC)OC)NC(Nc1cccc(c1)[Cl])=O
176220226	CBK008327	Enzymatic	Absorbance	5e-06	0.150018	0	0.231521	C1COCCN1C1C=CC2=NNC(N2N=1)=S
310446b12	CBK034124T	Enzymatic	Absorbance	5e-06	0.0469036	0	0.231521	CC(=Cc1ccc(c(c1)OC)OC)C(Nc1cccnc1N1CCNCC1)=O
284768020	CBK003747C	Enzymatic	Absorbance	5e-06	0.135733	0	0.231521	Cc1ccc(cc1[N+]([O-])=O)NC(n1ccc2c(cccc12)N1CCNCC1)=O
305026307	CBK028893	Enzymatic	Absorbance	5e-06	0.0828983	0	0.231521	CC(C)(C)C1(C)OC(C(=Cc2cc(c(c(c2)[Br])OC)OC)C(=O)O1)=O
F08579001	CBK073909T	Enzymatic	Absorbance	5e-06	-0.00405002	0	0.231521	[H][C@]12C[C@@H](CC[C@]1(CCN2C)c1ccc(c(c1F)OC)OC)NC(Nc1cc(c(c(c1)F)F)F)=O
AC2215302	CBK099942	Enzymatic	Absorbance	5e-06	-0.0225077	0	0.231521	c1ccc(c(c1)c1ccc(NC(C(F)(F)F)=O)s1)C(F)(F)F
AA3132354	CBK112843	Enzymatic	Absorbance	5e-06	0.054241	0	0.231521	c1cscc1c1cnn(c2ccc(c(c2)[Cl])[Cl])n1
E95830029	CBK050067	Enzymatic	Absorbance	5e-06	0.0315276	0	0.231521	[H]N(c1c2ccccc2[nH]c1C(N1CCOCC1)=O)S(Cc1ccccc1)(=O)=O
AA3192286	CBK158409	Enzymatic	Absorbance	5e-06	-0.00836143	0	0.231521	CC1CCN(CC1)Cc1ccc(cc1)c1ccc(CC(NCc2ccc(C#N)cc2)=O)cn1
310481c01	CBK045912T	Enzymatic	Absorbance	5e-06	0.0762285	0	0.231521	COc1cc(cc(c1NC(C1CCC1)=O)OC1CCNCC1)F
AA3152042	CBK131407	Enzymatic	Absorbance	5e-06	-0.0139469	0	0.231521	C1CN(CC12CCN(C2)C(c1cc(c(cc1F)F)F)=O)C(c1ccc2c(c1)NC(N2)=O)=O
315170029	CBK038991	Enzymatic	Absorbance	5e-06	0.0821352	0	0.231521	[H]N(c1cccc(c1)C(N1CCOCC1)=O)S(Cc1ccccc1)(=O)=O
AA0357174	CBK103723	Enzymatic	Absorbance	5e-06	0.0321981	0	0.231521	C(c1ccc(c(c1)[Cl])[Cl])Sc1nccc(C(F)(F)F)n1
305028440	CBK027622	Enzymatic	Absorbance	5e-06	0.0314982	0	0.231521	C1CN(CCN1Cc1ccc(cc1)[Br])Cc1c[nH]c2ccccc12
176216060	CBK008388	Enzymatic	Absorbance	5e-06	-0.00702376	0	0.231521	c1c(c[nH]n1)c1c(c(c2cn[nH]c2)[nH]n1)[N+]([O-])=O
AD8724001	CBK161009T	Enzymatic	Absorbance	5e-06	0.11627	0	0.231521	CC(NCc1cccc(c1)c1cc(cnc1)C(Nc1ccc2c(c1)OCCO2)=O)=O
F10210683	CBK057512	Enzymatic	Absorbance	5e-06	0.00111029	0	0.231521	c1cc(C(Nc2ccc(c(c2)[Cl])F)=O)c(nc1)Sc1cccs1
315140011	CBK034332	Enzymatic	Absorbance	5e-06	0.0549271	0	0.231521	[H]N(c1cccc(c1)C(=O)OCC)S(c1ccc(CCC)cc1)(=O)=O
286051001	CBK000319	Enzymatic	Absorbance	5e-06	0.0544713	0	0.231521	CN(Cc1ccccc1)c1nc(cc(n1)O)C(F)(F)F
AD4062021	CBK153787	Enzymatic	Absorbance	5e-06	0.0581265	0	0.231521	Cc1nc(CN2CCC(CC2)Oc2c(nccn2)OCc2ccc(c(c2)[Cl])[Cl])cs1
AD6805001	CBK155697	Enzymatic	Absorbance	5e-06	0.0210173	0	0.231521	C1COc2cc(ccc2O1)S(Nc1cccc(c1)C(O)=O)(=O)=O
F12218091	CBK067772	Enzymatic	Absorbance	5e-06	-0.025391	0	0.231521	CC1C(=Cc2ccc(cc2)[Cl])C(N(c2ccccc2)N=1)=O
AA7482001	CBK122524C	Enzymatic	Absorbance	5e-06	0.0469567	0	0.231521	C(CSc1ccnc2ccccc12)C(O)=O
176265203	CBK021976	Enzymatic	Absorbance	5e-06	0.031508	0	0.231521	COc1cc(c(cc1NC(P(c1ccccc1)(c1ccccc1)=O)=S)OC)[Cl]
AA0373035	CBK115247	Enzymatic	Absorbance	5e-06	0.0104442	0	0.231521	c1cc(cc(c1)[Cl])Sc1nccc(C(F)(F)F)n1
AD3808007	CBK131973	Enzymatic	Absorbance	5e-06	0.141607	0	0.231521	C1COCCN1C(c1c(cc(cc1F)c1cncc(c2ccc(cc2)O)n1)F)=O
AD3806005	CBK131460	Enzymatic	Absorbance	5e-06	0.0655491	0	0.231521	Cc1cc(ccc1S(N1CCOCC1)(=O)=O)c1cncc(c2ccc(cc2)O)n1
AA0347058	CBK084231	Enzymatic	Absorbance	5e-06	-0.0315677	0	0.231521	COc1c(nccn1)N1CCN(CCc2c[nH]c3ccccc23)CC1
281698040	CBK003987A	Enzymatic	Absorbance	5e-06	0.0182272	0	0.231521	C[C@@H]1CN(CCN1)c1ccc(c(n1)OCc1ccccc1)C(F)(F)F
276099078	CBK000273	Enzymatic	Absorbance	5e-06	0.0662427	0	0.231521	Cc1c(c(n(C)n1)Oc1ccc2CCCCc2c1)[N+]([O-])=O
AD0915003	CBK126948T	Enzymatic	Absorbance	5e-06	0.0972826	0	0.231521	CC(N1CCN(CC1)c1cncc(c2ccc(cc2)O)n1)=O
AA0353095	CBK115900	Enzymatic	Absorbance	5e-06	0.0856468	0	0.231521	CSCCOc1cc(ncn1)N1CCCC1
281472015	CBK001518C	Enzymatic	Absorbance	5e-06	0.0786972	0	0.231521	[H]N1CCCN(CC1)c1ccc(cc1N)S(N([H])c1ccc(cc1)C(F)(F)F)(=O)=O
AD6806030	CBK062728	Enzymatic	Absorbance	5e-06	0.0893851	0	0.231521	[H]N(c1ccc2c(cc[nH]2)c1)S(C)(=O)=O
AA1923028	CBK109969	Enzymatic	Absorbance	5e-06	0.0276977	0	0.231521	c1ccc(cc1)NS(c1ccc(c(c1)C(O)=O)O)(=O)=O
AA0365137	CBK093590	Enzymatic	Absorbance	5e-06	0.0750698	0	0.231521	c1cc(cc(c1)Sc1cc(ccn1)C(F)(F)F)C(O)=O
AA3156029	CBK132141	Enzymatic	Absorbance	5e-06	0.0219656	0	0.231521	C1CN(CC2=CC(NC(N2)=O)=O)CC12CCN(C2)C(c1cc(c(cc1F)F)F)=O
F16656012	CBK115933	Enzymatic	Absorbance	5e-06	0.0927307	0	0.231521	COc1cc(cc(c1OC)OC)NC(Nc1ccc2ccc(nc2n1)[Cl])=O
AC2227176	CBK113887	Enzymatic	Absorbance	5e-06	0.0411461	0	0.231521	Cc1cc(C)cc(c1)NC(c1ccccc1NS(c1cccc(c1)[Cl])(=O)=O)=O
AA3164002	CBK136742	Enzymatic	Absorbance	5e-06	0.0705891	0	0.231521	C(C(N1CCC2(CCN(CC2)Cc2ccccc2)C1)=O)c1ccsc1
AC6893005	CBK200122	Enzymatic	Absorbance	5e-06	0.0372704	0	0.231521	Cc1c(COC(N2CCOCC2)=O)ccc(C(F)(F)F)n1
AD1964160	CBK155893	Enzymatic	Absorbance	5e-06	0.0260116	0	0.231521	CN1CCC(CC1)N1CCN(CC1)C(NCc1cc(c(c(c1)OC)OC)OC)=O
176230259	CBK012390	Enzymatic	Absorbance	5e-06	0.667541	1	0.231521	CC1c2c(cc(nc2OC(C)=O)OC(C)=O)C(N1)=O
AB8215001	CBK999999	Enzymatic	Absorbance	5e-06	0.0149087	0	0.231521
F12218029	CBK067760	Enzymatic	Absorbance	5e-06	-0.00631502	0	0.231521	Cc1c(Cc2c(cccc2[Cl])[Cl])c(n(c2ccccc2)n1)O
E59330084	CBK067545	Enzymatic	Absorbance	5e-06	0.653224	1	0.231521	c1cc(sc1c1cc(C(F)(F)F)on1)S(Nc1ncc([N+]([O-])=O)s1)(=O)=O
F12203059	CBK050974	Enzymatic	Absorbance	5e-06	-0.0270854	0	0.231521	C(C#N)n1c2ccccc2nc1c1c(N)non1
F73411001	CBK067371	Enzymatic	Absorbance	5e-06	0.107716	0	0.231521	CN(C(CC1C(N=C(NCC2CCCCC2)S1)=O)=O)c1ccccc1
369090005	CBK034260C	Enzymatic	Absorbance	5e-06	0.0235591	0	0.231521	Cc1ccc(cc1NC(c1ccc(o1)[Br])=O)S(N1CCN(C)CC1)(=O)=O
3104320000	CBK026731T	Enzymatic	Absorbance	5e-06	-0.0638409	0	0.231521	CCC#CC(Nc1cncc(n1)OC1CCNCC1)=O
369086009	CBK034419C	Enzymatic	Absorbance	5e-06	-0.00210209	0	0.231521	Cc1cc(c(cc1NC(c1cc2ccccc2o1)=O)S(N1CCN(C)CC1)(=O)=O)F
F10201600	CBK038344	Enzymatic	Absorbance	5e-06	0.0661857	0	0.231521	CCc1cc(ccc1S(N(CC=C)c1ccccc1)(=O)=O)[Br]
AC8178002	CBK200071	Enzymatic	Absorbance	5e-06	0.022992	0	0.231521	CC(C)CSc1nnc(c2ccccc2OC)n1CC(C)=C
F10201482	CBK044760	Enzymatic	Absorbance	5e-06	0.100766	0	0.231521	CCc1cc(ccc1S(NCCC#N)(=O)=O)[Br]
E91491001	CBK051434C	Enzymatic	Absorbance	5e-06	0.0189452	0	0.231521	CC(C)(C)c1ccc(cc1)S(c1cncc(n1)N1CCNCC1)=O
F16666008	CBK063299	Enzymatic	Absorbance	5e-06	-0.00954841	0	0.231521	c1ccc2c(c1)cc(NC(c1ccc(cc1[N+]([O-])=O)C(F)(F)F)=O)nc2[Br]
176244254	CBK015762	Enzymatic	Absorbance	5e-06	0.0069629	0	0.231521	C1CNC(c2c1c1cccc(c1[nH]2)[Cl])=O
176244211	CBK015723C	Enzymatic	Absorbance	5e-06	0.0740515	0	0.231521	COc1ccc2C(=C(CCc2c1)c1ccccc1)c1ccc(cc1)OCC(CN)O
F10208076	CBK058194	Enzymatic	Absorbance	5e-06	0.00820279	0	0.231521	Cc1cc(c2ccccc2)nc(n1)SCC(Nc1nnc(C)s1)=O
AC2212842	CBK097554	Enzymatic	Absorbance	5e-06	0.00924664	0	0.231521	CN(C)c1ccc(C=C2C(=N)N3C(=NC2=O)SC(c2ccccc2[Cl])=N3)cc1
176260291	CBK020544	Enzymatic	Absorbance	5e-06	0.0257262	0	0.231521	C(CNCC(O)=O)C(c1ccc(cc1)[N+]([O-])=O)=O
AD6073001	CBK161804	Enzymatic	Absorbance	5e-06	0.0288564	0	0.231521	CS(c1ccc(CN2C=CN=C(C2=O)OC2CCN(CC2)C(c2ccc(C#N)cc2)=O)cc1)(=O)=O
F10237100	CBK074283G	Enzymatic	Absorbance	5e-06	-0.0206407	0	0.231521	CC(C1COc2ccccc2O1)NCc1ccc(cc1OC)OC
AC0706002	CBK084612T	Enzymatic	Absorbance	5e-06	0.034305	0	0.231521	CC(CN1CCc2c3cc(ccc3[nH]c2C12CCN(CCOc1ccccc1)C2)OC)O
AA0378156	CBK115831	Enzymatic	Absorbance	5e-06	0.0645746	0	0.231521	C(c1ccc(c(c1)[Cl])[Cl])Oc1ccc(cn1)C(F)(F)F
346053001	CBK002295	Enzymatic	Absorbance	5e-06	-0.0353926	0	0.231521	CCOC(c1c(c2ccc(cc2)OC)noc1C(c1ccccc1)=O)=O
312497016	CBK200036	Enzymatic	Absorbance	5e-06	0.0386481	0	0.231521	CCC(C)(C)c1ccc(cc1)S(N(CC=C)c1ccccc1)(=O)=O
AA1963087	CBK126814	Enzymatic	Absorbance	5e-06	0.00792793	0	0.231521	COc1ccc(c(c1)OC)Nc1nc(cs1)c1cccnc1
AC2221949	CBK108869	Enzymatic	Absorbance	5e-06	0.00384224	0	0.231521	Cc1cccc2C=C(CN(Cc3cccnc3)C(Nc3ccccc3[Cl])=O)C(Nc12)=O
AD3108004	CBK153215	Enzymatic	Absorbance	5e-06	-0.0167219	0	0.231521	C(c1cccnc1)NC(c1ccc(nn1)N1CCN(CC1)C(c1ccccc1C(F)(F)F)=O)=O
F12222028	CBK006532	Enzymatic	Absorbance	5e-06	0.0409762	0	0.231521	c1ccc(cc1)n1c2cc(ccc2c(C(O)=O)n1)[N+]([O-])=O
AD1964609	CBK156372	Enzymatic	Absorbance	5e-06	-0.0680055	0	0.231521	C1CCC(CC1)N(CCC#N)C(NCc1ccc(cc1)F)=O
AC2593009	CBK115493	Enzymatic	Absorbance	5e-06	0.0394311	0	0.231521	CC1=C(C(NCc2cccc(c2C)[Cl])=O)C(NC(N1)=O)=S
AA1411039	CBK073657	Enzymatic	Absorbance	5e-06	0.0174146	0	0.231521	CC(C)C(Nc1cc2cccnc2nc1c1cccc(c1)C(F)(F)F)=O
AD1942003	CBK145047	Enzymatic	Absorbance	5e-06	-0.00542467	0	0.231521	CN(C)CCN(Cc1ccccc1)C(Nc1cccnc1)=O
AA2936034	CBK092345	Enzymatic	Absorbance	5e-06	0.0578538	0	0.231521	CC(C)(C)OC(N[C@@H](CCSC)C(NCc1csc(c2ccccc2)n1)=O)=O
AA0811009	CBK081169	Enzymatic	Absorbance	5e-06	0.0236675	0	0.231521	CSc1ccc(cc1)c1cc2ccc(N)nc2nc1
AD6802015	CBK050407	Enzymatic	Absorbance	5e-06	0.0321834	0	0.231521	[H]N(c1cccc(c1)C(O)=O)S(c1ccc(cc1)NC(C)=O)(=O)=O
AA2935033	CBK091400	Enzymatic	Absorbance	5e-06	0.0307734	0	0.231521	[H]C([H])([H])C([H])([H])C(N1CCC(CC1)(C#N)c1ccccc1)=O
AA0347074	CBK084246	Enzymatic	Absorbance	5e-06	0.000954409	0	0.231521	COc1c(nccn1)OC1CCN(CC1)Cc1ccccc1c1ccccc1
E27218004	CBK036386T	Enzymatic	Absorbance	5e-06	0.0605345	0	0.231521	CN1CCCN(CC1)c1cc(c2c(c(cs2)C(NCc2cccc(c2F)F)=O)n1)C(F)(F)F
F12222039	CBK115320	Enzymatic	Absorbance	5e-06	0.073358	0	0.231521	CC(c1c2cc(ccc2n(c2ccccc2OC)c1C)O)=O
AC8493001	CBK149715T	Enzymatic	Absorbance	5e-06	0.016894	0	0.231521	CN(C)Cc1ccc2c(c1)c(cc(C(F)(F)F)n2)SCCC(O)=O
AC6489019	CBK116239	Enzymatic	Absorbance	5e-06	0.000667739	0	0.231521	Cc1cc(ccc1N1C(c2ccccc2S1)=O)[Br]
AA0340315	CBK083123T	Enzymatic	Absorbance	5e-06	0.0494607	0	0.231521	C1CN(CCC1Oc1c(nccn1)OCc1ccc(c(c1)[Cl])[Cl])CC1CC1
AD2756105	CBK155454	Enzymatic	Absorbance	5e-06	0.00591695	0	0.231521	c1cc(cc(c1)NC(Nc1ccc(c(c1)[Cl])[Cl])=O)c1nnn[nH]1
F10200447	CBK043718	Enzymatic	Absorbance	5e-06	0.0267247	0	0.231521	C(CNC(Nc1cc(cc(c1)C(F)(F)F)C(F)(F)F)=O)c1cccs1
315140012	CBK034333	Enzymatic	Absorbance	5e-06	0.105011	0	0.231521	[H]N(c1cccc(c1)C(=O)OCC)S(c1cc(c(cc1F)[Br])F)(=O)=O
AA0353028	CBK115884	Enzymatic	Absorbance	5e-06	0.0497064	0	0.231521	CC(C)Nc1cc(ncn1)OCCc1c(C)ncs1
F16852037	CBK050005	Enzymatic	Absorbance	5e-06	0.0807153	0	0.231521	COc1ccc(cc1OC)S(Nc1c2cccnc2sc1C(N1CCOCC1)=O)(=O)=O
AC7705001	CBK107798T	Enzymatic	Absorbance	5e-06	-0.00527297	0	0.231521	COC(CCCN1CCCC12CCc1c(C2)c2ccccc2[nH]1)=O
AA0365166	CBK091449	Enzymatic	Absorbance	5e-06	0.0659054	0	0.231521	c1ccc2c(cccc2c1)Sc1cccc(C(F)(F)F)n1
AD0909010	CBK122651	Enzymatic	Absorbance	5e-06	0.134987	0	0.231521	CN(C)CCCNC(c1cc(c(cc1OC)Nc1cncc(c2ccc(cc2)O)n1)[Cl])=O
305025598	CBK025929	Enzymatic	Absorbance	5e-06	0.0384924	0	0.231521	C1Cc2c(c3c1c1cc(cc(c1[nH]3)[Cl])[Cl])non2
AA3133008	CBK112936	Enzymatic	Absorbance	5e-06	0.0653638	0	0.231521	COC(c1ccc(cc1)n1cc(c2cccc(c2)C(F)(F)F)nn1)=O
F10200525	CBK043796	Enzymatic	Absorbance	5e-06	0.0753384	0	0.231521	CCCCCNC(NCCC1CCCCC=1)=O
AD2765614	CBK159756	Enzymatic	Absorbance	5e-06	0.062299	0	0.231521	C(CNC(c1c(ccc(c1F)[Cl])F)=O)c1c[nH]c2ccc(cc12)[Cl]
F10200384	CBK043655	Enzymatic	Absorbance	5e-06	0.118758	0	0.231521	C1CN(CCC12OCCO2)C(Nc1ccccc1C(F)(F)F)=O
AA3195007	CBK160203	Enzymatic	Absorbance	5e-06	-0.00211721	0	0.231521	COc1cccc(c1)NC(c1cc(cnc1N)c1ccc(cc1)C(N1CCOCC1)=O)=O
3104260000000	CBK028296T	Enzymatic	Absorbance	5e-06	0.0861136	0	0.231521	C1CNCC1Oc1ccccc1CNC(CCS(c1ccccc1)(=O)=O)=O
AD1918378	CBK200411	Enzymatic	Absorbance	5e-06	0.0452021	0	0.231521	C1CN(C(c2nc3ccccc3[nH]2)=O)c2ccccc12
F74801001	CBK063177	Enzymatic	Absorbance	5e-06	0.279104	1	0.231521	C1CC2CC1CC2NC1=NC(C(Cc2ccc(cc2)O)S1)=O
F58205001	CBK059095	Enzymatic	Absorbance	5e-06	0.087028	0	0.231521	C(C1C(N=C(Nc2cc(cc(c2)C(F)(F)F)C(F)(F)F)S1)=O)C(O)=O
176273008	CBK999999	Enzymatic	Absorbance	5e-06	0.104974	0	0.231521
AD0915001	CBK126946T	Enzymatic	Absorbance	5e-06	0.103192	0	0.231521	C1CN(CCN1C(N1CCOCC1)=O)c1cncc(c2ccc(cc2)O)n1
F10200022	CBK043265	Enzymatic	Absorbance	5e-06	0.0662379	0	0.231521	C1CCC(CCNC(Nc2ccc(c(c2F)F)F)=O)=CC1
AA3065009	CBK091530T	Enzymatic	Absorbance	5e-06	0.0238351	0	0.231521	COc1cc(cc(c1OC)OC)NC(Nc1ccc2c(COC3(CCNCC3)O2)c1)=O
AC7919001	CBK113576	Enzymatic	Absorbance	5e-06	0.0228243	0	0.231521	C1CCC2(C1)C(N=C(NC1C3CC4CC(C3)CC1C4)O2)=O
AA1875007	CBK088948	Enzymatic	Absorbance	5e-06	0.0676475	0	0.231521	C1CN2C(=C(Cc3c(cccc3[Cl])[Cl])C(N2C1)=O)N
AD6926001	CBK155554T	Enzymatic	Absorbance	5e-06	-0.00927946	0	0.231521	CCc1c(c2ccccc2nc1C)SCCOC(Nc1ccc(cc1)OC)=O
AD2765830	CBK159815	Enzymatic	Absorbance	5e-06	-0.0600946	0	0.231521	c1cc2cc(ccc2nc1)NC(c1ccc(cc1)OC(F)(F)F)=O
AA0355043	CBK107858	Enzymatic	Absorbance	5e-06	0.059933	0	0.231521	CC(C)Nc1c(nc2ccccc2n1)SCCC(O)=O
E75806116	CBK038887	Enzymatic	Absorbance	5e-06	0.0230068	0	0.231521	C(CC1(c2ccc(cc2)F)OCCO1)CN1CCN(CC1)c1ccncc1
F10237164	CBK074479	Enzymatic	Absorbance	5e-06	0.0727774	0	0.231521	COc1ccc(CNCc2cccc(c2OC)OC)cc1[Br]
AA0892006	CBK200108	Enzymatic	Absorbance	5e-06	0.0382734	0	0.231521	CC(c1ccc(cc1)OC)c1cc2c(cc1OCC(O)=O)OCO2
AD6808046	CBK159519	Enzymatic	Absorbance	5e-06	-0.00837157	0	0.231521	c1cc(c2c(c1)cc[nH]2)NS(c1ccc(cc1C(F)(F)F)[Br])(=O)=O
F10238059	CBK074684	Enzymatic	Absorbance	5e-06	0.0805746	0	0.231521	C(C(CSc1ccccc1)O)NCc1ccc2c(c1)OCO2
AC4717783	CBK141884	Enzymatic	Absorbance	5e-06	0.0203056	0	0.231521	COc1ccccc1OCCSc1nnnn1C1CCCCC1
312539009	CBK200041	Enzymatic	Absorbance	5e-06	0.0822663	0	0.231521	COC(c1c(ccs1)NS(c1ccc(cc1)C(F)(F)F)(=O)=O)=O
AA0770006	CBK107406	Enzymatic	Absorbance	5e-06	0.0675953	0	0.231521	c1cc(cnc1)NC(c1cc(c[nH]1)C(c1ccc(cc1[Cl])[Cl])=O)=O
AA0347149	CBK084277	Enzymatic	Absorbance	5e-06	0.0559243	0	0.231521	CS(Nc1c(nccn1)OC1CCN(CCCN2C(Nc3ccccc23)=O)CC1)(=O)=O
AD0480007	CBK200080	Enzymatic	Absorbance	5e-06	0.091389	0	0.231521	CC(C)CSc1nnc(c2ccccc2OC(F)(F)F)n1CC(C)=C
F12220089	CBK115375	Enzymatic	Absorbance	5e-06	-0.016344	0	0.231521	C1=C(c2ccccc2)OC(C1=C1C(Nc2ccccc12)=O)=O
AD2765145	CBK159660	Enzymatic	Absorbance	5e-06	0.0681217	0	0.231521	CN(C)CCCC(Nc1cccc2c1cc[nH]2)=O
AD0927026	CBK149257	Enzymatic	Absorbance	5e-06	0.0176079	0	0.231521	C1CC1c1nc(c2ccccc2)c2ccccn12
AC6892021	CBK200147	Enzymatic	Absorbance	5e-06	0.0721398	0	0.231521	Cc1c(COC(N2CCOCC2)=O)cnc(c2ccccc2)n1
AC2594001	CBK115494	Enzymatic	Absorbance	5e-06	0.0597085	0	0.231521	CC1=C(C(Nc2ccc3c(c2)nc(C(F)(F)F)[nH]3)=O)C(NC(N1)=O)=S
176258017	CBK019660	Enzymatic	Absorbance	5e-06	0.032203	0	0.231521	CCOc1cc(ccc1OC(c1ccccc1[Cl])=O)C(N1CCCCC1)=S
AA2935030	CBK091399	Enzymatic	Absorbance	5e-06	0.0529109	0	0.231521	C(CC(F)(F)F)C(N1CCC(CC1)(C#N)c1ccccc1)=O
AA3165017	CBK136799	Enzymatic	Absorbance	5e-06	0.0987051	0	0.231521	CSCCC(N1CCC(CC1)(Cn1cncn1)C1CCCCC1)=O
F10200362	CBK043632	Enzymatic	Absorbance	5e-06	0.0630898	0	0.231521	C1CN(CCC1Cc1ccccc1)S(CCc1ccccn1)(=O)=O
AA0820091	CBK085757	Enzymatic	Absorbance	5e-06	-0.00133191	0	0.231521	CS(Nc1cc2ccccc2c(c2ccc(cc2)OC(F)(F)F)n1)(=O)=O
AA0365007	CBK089490	Enzymatic	Absorbance	5e-06	0.0150521	0	0.231521	CC(C)Nc1c(nccn1)Sc1cccs1
AA1963122	CBK131703	Enzymatic	Absorbance	5e-06	-0.0175356	0	0.231521	Cc1ccc(cc1)SCC(Nc1ccc(cc1C(O)=O)O)=O
F12211061	CBK066847	Enzymatic	Absorbance	5e-06	-0.0458835	0	0.231521	c1cc(c(cc1F)[N+]([O-])=O)Oc1ccsc1C(O)=O
AA1963121	CBK131702	Enzymatic	Absorbance	5e-06	-0.0308973	0	0.231521	C(C(Nc1cccc(c1)O)=O)SCc1ccc(cc1[Cl])[Cl]
305022064	CBK003419	Enzymatic	Absorbance	5e-06	-0.0228868	0	0.231521	[H][C@@]1(CCCC[C@@]1([H])N1CCCC1)NC(N[C@H]1CCCC[C@H]1N1CCCC1)=O
F12211022	CBK066826	Enzymatic	Absorbance	5e-06	-0.0462496	0	0.231521	COC(c1c(ccs1)Oc1ccc(cn1)[N+]([O-])=O)=O
F48202014	CBK051461	Enzymatic	Absorbance	5e-06	-0.0434231	0	0.231521	COc1cccc(c1)c1nc(C2CCN(CC2)CCc2ccc(cc2)F)on1
AC3575005	CBK126578	Enzymatic	Absorbance	5e-06	-0.0343546	0	0.231521	C1CNCCC1Oc1ccc(cc1)c1cncc2ccccc12
176243240	CBK015465	Enzymatic	Absorbance	5e-06	-0.0318626	0	0.231521	CN1CCN(CC1)CC1=NNC(N1c1cccc(C#N)c1)=S
AA0378142	CBK115826	Enzymatic	Absorbance	5e-06	-0.0330252	0	0.231521	C(c1ccc(cc1)c1ccccc1)Oc1cc(ccn1)C(F)(F)F
AD1914096	CBK137010	Enzymatic	Absorbance	5e-06	0.00553719	0	0.231521	C1CN(CCC12CN(CCO)c1ccccc12)Cc1c(cccc1F)F
F10238236	CBK074832	Enzymatic	Absorbance	5e-06	0.0125978	0	0.231521	Cc1cc(C(N2CCN(CC2)Cc2ccc3c(c2)OCO3)=O)nn1C
AD2750436	CBK154935	Enzymatic	Absorbance	5e-06	-0.0394541	0	0.231521	C1CC1NC(c1cnoc1c1ccccc1)=O
AA0823091	CBK073777	Enzymatic	Absorbance	5e-06	-0.0774382	0	0.231521	CCNc1cc2ccccc2c(c2cc(ccc2OC)C(C)C)n1
176236144	CBK013828	Enzymatic	Absorbance	5e-06	-0.054909	0	0.231521	CCN1C(CN2CCN(CC2)Cc2ccc3c(c2)OCO3)=NNC1=S
AA0354027	CBK085841	Enzymatic	Absorbance	5e-06	-0.152813	0	0.231521	c1ccc2c(cccc2c1)Sc1cnccn1
176230240	CBK012372	Enzymatic	Absorbance	5e-06	-0.0257389	0	0.231521	Cc1nncn1c1ccc(cc1C(c1ccccc1[Cl])=O)[Cl]
311309002	CBK004778	Enzymatic	Absorbance	5e-06	-0.045643	0	0.231521	CN1CCN(CC1)c1nc(Nc2ccc(cc2)[Cl])nc(n1)Oc1ccccc1
AD2736017	CBK149533	Enzymatic	Absorbance	5e-06	-0.042792	0	0.231521	C1CCC(C1)(C(NCc1cccs1)=O)c1ccccc1
AA0354026	CBK085840	Enzymatic	Absorbance	5e-06	-0.050978	0	0.231521	c1ccc(c(c1)O)Sc1cnccn1
AD2736018	CBK149534	Enzymatic	Absorbance	5e-06	-0.0159357	0	0.231521	C1CCC(C1)(C(NCc1cccc2ccccc12)=O)c1ccccc1
AD9223014	CBK161117T	Enzymatic	Absorbance	5e-06	0.000375516	0	0.231521	COc1ccc(c(n1)N1CCOC2(CCN(CC2)C(=O)OCc2ccccc2)C1)[N+]([O-])=O
AD2715017	CBK136929	Enzymatic	Absorbance	5e-06	-0.00875419	0	0.231521	CCOC(C1(CCN(CC1)C(CCSC)=O)C1CCCCC1)=O
E59300284	CBK067253	Enzymatic	Absorbance	5e-06	0.0137735	0	0.231521	Cc1cc(NS(c2ccc(nc2)N2CCOCC2)(=O)=O)n(C)n1
AD1918362	CBK200401	Enzymatic	Absorbance	5e-06	-2.5997e-05	0	0.231521	C1CN(C(c2cnccc2C(F)(F)F)=O)c2ccccc12
AD1900225	CBK138329	Enzymatic	Absorbance	5e-06	-0.039995	0	0.231521	C1Cc2ccccc2N(C1)Cc1nc2ccccc2[nH]1
AD1918318	CBK200276	Enzymatic	Absorbance	5e-06	0.0378248	0	0.231521	C1CN(CCC1F)C(c1ccc2ccccc2n1)=O
F16884087	CBK050618	Enzymatic	Absorbance	5e-06	0.00740874	0	0.231521	CCN(CC)C(c1c(c2cccnc2s1)NS(c1ccc(C)c(c1)[N+]([O-])=O)(=O)=O)=O
309953024	CBK023866	Enzymatic	Absorbance	5e-06	0.0385913	0	0.231521	Cc1nc(NCc2ccc(cc2)C(F)(F)F)nc(n1)N1CCN(C)CC1
AD1918328	CBK200277	Enzymatic	Absorbance	5e-06	-0.00226204	0	0.231521	Cc1cc(C(N2CCC(CC2)F)=O)n[nH]1
F16656006	CBK063260	Enzymatic	Absorbance	5e-06	-0.0264531	0	0.231521	c1cc(c(cc1F)C(F)(F)F)NC(Nc1ccc2ccc(nc2n1)[Cl])=O
AA0778034	CBK116561	Enzymatic	Absorbance	5e-06	0.011053	0	0.231521	CC(C)(CNC(c1cc(c2ccc(cc2)[Cl])on1)=O)CN(C)C
310480d10	CBK038944T	Enzymatic	Absorbance	5e-06	0.0333314	0	0.231521	C1CC(c2c(coc2C1)C(NCc1ccc(cc1)OC1CCNCC1)=O)=O
176233112	CBK013067C	Enzymatic	Absorbance	5e-06	-0.0192909	0	0.231521	COc1ccccc1OCCNC1CCc2cc(ccc2C1)[Cl]
309505011	CBK003929C	Enzymatic	Absorbance	5e-06	0.14588	0	0.231521	C1CNCCN(C1)c1ccc(c2ccccc12)S(Nc1cccc(c1)C(F)(F)F)(=O)=O
AD1903008	CBK122705	Enzymatic	Absorbance	5e-06	-0.0435953	0	0.231521	CCN1CC2(CCN(CC2)CCOc2ccccc2)c2ccccc12
AA0357181	CBK103726	Enzymatic	Absorbance	5e-06	0.0214919	0	0.231521	C(CSc1c(C(F)(F)F)nc2ccccc2n1)Oc1ccccc1
AC2451047	CBK144513	Enzymatic	Absorbance	5e-06	-0.00433121	0	0.231521	CC1=CN(CC(N2CCN(CC2)c2ncccn2)=O)C(NC1=O)=O
315185021	CBK042258	Enzymatic	Absorbance	5e-06	0.194325	0	0.231521	[H]N(c1c(ccs1)C(O)=O)S(c1ccc(C)c(c1)[N+]([O-])=O)(=O)=O
AD1737024	CBK144562C	Enzymatic	Absorbance	5e-06	0.019989	0	0.231521	Cc1ccc(CNC(Cn2nc(c3ccc(CN4CCCC(C4)C(F)(F)F)cc3)nn2)=O)cc1
E40269021	CBK045451	Enzymatic	Absorbance	5e-06	0.0262682	0	0.231521	[H]N(c1ccccc1C(=O)OCC)S(c1ccc(C)c(c1)[N+]([O-])=O)(=O)=O
AA2724007	CBK075104T	Enzymatic	Absorbance	5e-06	0.0667849	0	0.231521	[H][C@@]12CCN(C[C@]2(CN(C)C1)c1ccc(c(c1)OC)OC)C(Nc1cccc(c1)[Cl])=O
AC2216087	CBK100705	Enzymatic	Absorbance	5e-06	0.0376112	0	0.231521	c1cc2c(cc1C(F)(F)F)cnc(N)n2
AA0771116	CBK107294	Enzymatic	Absorbance	5e-06	-0.0557317	0	0.231521	CC(C)(C)c1cc(C(N2CCN(CC2)c2ncccn2)=O)n(Cc2ccc(cc2[Cl])[Cl])n1
176254304	CBK018733	Enzymatic	Absorbance	5e-06	-0.0820032	0	0.231521	Cc1c(c2ccnc(N)n2)nnn1c1ccc(cc1[Cl])[Cl]
AA0354088	CBK085854	Enzymatic	Absorbance	5e-06	-0.123779	0	0.231521	c1ccc(c(c1)N)Sc1ccccn1
AE0315074	CBK162081	Enzymatic	Absorbance	5e-06	-0.0289846	0	0.231521	CCOCCCNC(c1cnn2c(C)c(Cc3cccc(C#N)c3)c(C)nc12)=O
AA1963031	CBK131890	Enzymatic	Absorbance	5e-06	-0.1464	0	0.231521	C(Cc1ccc(c2cccs2)n1c1cc(ccc1O)[Cl])C(O)=O
AA0360001	CBK083594	Enzymatic	Absorbance	5e-06	-0.0818898	0	0.231521	C1CCN(C1)c1c(nccn1)[Cl]
AD4062036	CBK083110	Enzymatic	Absorbance	5e-06	-0.0339044	0	0.231521	C1CN(CCC1Oc1c(nccn1)OCc1ccc(c(c1)[Cl])[Cl])CC(N)=O
AA0771120	CBK107296	Enzymatic	Absorbance	5e-06	-0.152175	0	0.231521	CC(C)(C)c1cc(C(NCC(C)(C)N)=O)n(Cc2ccc(cc2[Cl])[Cl])n1
176238081	CBK014317	Enzymatic	Absorbance	5e-06	-0.156599	0	0.231521	C(C1=NNC(N1c1ccc(cc1)[Cl])=S)Oc1ccc(cc1)C(O)=O
AA1963064	CBK131921	Enzymatic	Absorbance	5e-06	-0.111885	0	0.231521	C(C(Nc1nccs1)=O)SCc1ccc(cc1[Cl])[Cl]
AA1995052	CBK160317	Enzymatic	Absorbance	5e-06	0.0167496	0	0.231521	C(C1=C(c2ccccc2NC1=O)O)C(NCc1ccc(cc1)[Cl])=O
F48010218	CBK062157	Enzymatic	Absorbance	5e-06	-0.133705	0	0.231521	[H]N(Cc1cc(C)n(C)n1)S(c1cccc2c1non2)(=O)=O
117830001	CBK113564	Enzymatic	Absorbance	5e-06	-0.168775	0	0.231521	[H]N(CCOc1ccccc1)c1c(nccn1)[Cl]
AA1963115	CBK131696	Enzymatic	Absorbance	5e-06	-0.186691	0	0.231521	CC(Nc1ccc(cc1)NC(CSCc1ccc(cc1[Cl])[Cl])=O)=O
AA0357097	CBK103694	Enzymatic	Absorbance	5e-06	-0.133485	0	0.231521	C1CCN(C1)c1c(nc2ccccc2n1)SCCOc1ccccc1
AD2750607	CBK154952	Enzymatic	Absorbance	5e-06	-0.157921	0	0.231521	C(c1ccc(cc1)OC(F)(F)F)NC(c1cnoc1c1ccc(cc1)F)=O
AD2706007	CBK131993	Enzymatic	Absorbance	5e-06	-0.121869	0	0.231521	C1CC2(CCN(C2)C(c2cc(c(cc2F)F)F)=O)CN(C1)Cc1cccc(C#N)c1
176248076	CBK016716	Enzymatic	Absorbance	5e-06	-0.16811	0	0.231521	COc1ccc2c(c1)sc1ncc(C#N)n12
AA3152046	CBK131410	Enzymatic	Absorbance	5e-06	-0.152295	0	0.231521	C1CN(CC12CCN(C2)C(c1cc(c(cc1F)F)F)=O)C(c1ccc2c(c1)OCCO2)=O
AC9523006	CBK126356	Enzymatic	Absorbance	5e-06	-0.130937	0	0.231521	C1COCCN1C(c1ccc(cc1)c1cnc(c(c2cccnc2)n1)N)=O
275084001	CBK001369	Enzymatic	Absorbance	5e-06	-0.169539	0	0.231521	CN(c1cc(ccc1[N+]([O-])=O)F)S(c1ccccc1)(=O)=O
AD9222006	CBK161101T	Enzymatic	Absorbance	5e-06	-0.153549	0	0.231521	COc1cc(nc(CN2CCOC3(CCN(CC3)C(=O)OCc3ccccc3)C2)n1)OC
AB3818188	CBK126817	Enzymatic	Absorbance	5e-06	-0.0866357	0	0.231521	C(C(Nc1ccc(cc1C(O)=O)O)=O)SCc1ccccc1
176220226	CBK008327	Enzymatic	Absorbance	5e-06	-0.113473	0	0.231521	C1COCCN1C1C=CC2=NNC(N2N=1)=S
AC2219321	CBK104074	Enzymatic	Absorbance	5e-06	-0.0320227	0	0.231521	CC(c1nc(c2ccncc2)n[nH]1)NC(C(C)(C)C)=O
AA0325003	CBK074030T	Enzymatic	Absorbance	5e-06	-0.0772661	0	0.231521	C1CC(N(CCOc2c(nccn2)N2CCNCC2)C1=O)=O
AA4849001	CBK092277	Enzymatic	Absorbance	5e-06	-0.116131	0	0.231521	Cc1cnc2c(nc(cn12)c1cccnc1)N1CCCC1
AC2451009	CBK144525	Enzymatic	Absorbance	5e-06	-0.132219	0	0.231521	C(C(N1CCN(CC1)c1ncccn1)=O)c1ccsc1
AC2458014	CBK019941	Enzymatic	Absorbance	5e-06	-0.0251895	0	0.231521	CC1(C)CC(c2c(C1)nc(NC(c1cccc(c1)C(F)(F)F)=O)s2)=O
AA0353038	CBK115735	Enzymatic	Absorbance	5e-06	-0.0799906	0	0.231521	CC(C)Nc1c(nc2ccccc2n1)OCCC#N
AC2451011	CBK144527	Enzymatic	Absorbance	5e-06	-0.0884864	0	0.231521	C(C(N1CCN(CC1)c1ncccn1)=O)c1c[nH]cn1
AD6805047	CBK155725	Enzymatic	Absorbance	5e-06	-0.127946	0	0.231521	c1cc(cc(c1)NS(c1cc(cc(c1)C(F)(F)F)C(F)(F)F)(=O)=O)C(O)=O
AD5400012	CBK200206	Enzymatic	Absorbance	5e-06	-0.101286	0	0.231521	CN1CCN(CC1)CCOC(N1CCC(CC1)C(F)(F)F)=O
E40229012	CBK034481	Enzymatic	Absorbance	5e-06	-0.0920936	0	0.231521	[H]N(CC(N1CCN(C)CC1)=O)S(c1cc(c(cc1F)[Br])F)(=O)=O
AA0347105	CBK084274	Enzymatic	Absorbance	5e-06	-0.0777933	0	0.231521	CS(Nc1c(nccn1)N1CCN(CC1)Cc1ccc(cc1)[N+]([O-])=O)(=O)=O
AA0366101	CBK093788	Enzymatic	Absorbance	5e-06	-0.000452762	0	0.231521	Cc1csc(n1)Sc1c(nc2ccccc2n1)N1CCCC1
AC7794001	CBK137190	Enzymatic	Absorbance	5e-06	-0.131886	0	0.231521	CC(C(F)F)(C1(C)C(N=C(NC2C3CC4CC(C3)CC2C4)O1)=O)O
310447c07	CBK036346T	Enzymatic	Absorbance	5e-06	-0.209385	0	0.231521	C1CN(CCN1)c1c2ccccc2cc(NC(c2cnccn2)=O)n1
AD1917205	CBK200224	Enzymatic	Absorbance	5e-06	-0.132835	0	0.231521	C(CN1CCN(CC1)C(c1cnccn1)=O)c1ccccc1
AC2210930	CBK095672	Enzymatic	Absorbance	5e-06	0.0549416	0	0.231521	CC(C)(C)c1ccc(cc1)S(N1CCSC1)(=O)=O
AC2450053	CBK144478	Enzymatic	Absorbance	5e-06	-0.0833488	0	0.231521	C1COCCN1CC(N1CCN(CC1)C(c1ccco1)=O)=O
176207004	CBK005867	Enzymatic	Absorbance	5e-06	0.0012433	0	0.231521	COC(CCCCCSc1nc2ccc(c(c2s1)[N+]([O-])=O)O)=O
AC2458052	CBK144107	Enzymatic	Absorbance	5e-06	-0.0424165	0	0.231521	CC1(C)CC(c2c(C1)nc(NC(c1cncnc1)=O)s2)=O
AA2936026	CBK092340	Enzymatic	Absorbance	5e-06	-0.023184	0	0.231521	C(c1csc(c2ccccc2)n1)NC(C(F)(F)F)=O
AA0361001	CBK083595	Enzymatic	Absorbance	5e-06	0.0266065	0	0.231521	C1CCN(C1)c1cncc(n1)[Cl]
AA2935174	CBK091419	Enzymatic	Absorbance	5e-06	0.0111773	0	0.231521	COc1ccc(cc1)N1CCN(CC1)C(CCC(F)(F)F)=O
AA5368046	CBK004921	Enzymatic	Absorbance	5e-06	0.0237254	0	0.231521	C[C@H](c1cccc2ccccc12)NC(N(Cc1ccc(cc1)[N+]([O-])=O)CC(C)(C)N)=O
F48010647	CBK062437	Enzymatic	Absorbance	5e-06	0.0158096	0	0.231521	CN1CCN(CC1)S(c1ccc(cc1C(F)(F)F)[Br])(=O)=O
AA0354020	CBK085838	Enzymatic	Absorbance	5e-06	0.00360247	0	0.231521	CC(Nc1ccc(cc1)Sc1cnccn1)=O
AD1917083	CBK200177	Enzymatic	Absorbance	5e-06	-0.0173163	0	0.231521	Cc1c(C(N2CCN(CC2)Cc2ccccc2)=O)sc(C)n1
AA0811068	CBK081190	Enzymatic	Absorbance	5e-06	0.0411539	0	0.231521	COc1cc(cc(c1OC)OC)c1cnc2cccnc2c1N
E44809010	CBK034181T	Enzymatic	Absorbance	5e-06	-0.0373659	0	0.231521	[H][C@]12C[C@@H](CC[C@]1(CCN2C)c1ccc(c(c1)OC)OC)NC(Nc1ccc2ccccc2c1)=O
F12211056	CBK066845	Enzymatic	Absorbance	5e-06	0.0449556	0	0.231521	C(c1c(cc(c2ccc(cc2)F)s1)NC(c1cccc(c1)[N+]([O-])=O)=O)#N
F55227001	CBK061972	Enzymatic	Absorbance	5e-06	-0.00202566	0	0.231521	C1CN(CCC1(c1ccc(cc1)[Cl])O)C(c1cc(cc(c1)C(F)(F)F)C(F)(F)F)=O
E16406001	CBK028470C	Enzymatic	Absorbance	5e-06	-0.0721581	0	0.231521	C(CNc1cccc2c1ccn2S(c1ccccc1)(=O)=O)N
E40203019	CBK034435	Enzymatic	Absorbance	5e-06	0.0460353	0	0.231521	[H]N(CC(=O)OCC)S(c1ccc(cc1)c1ccccc1)(=O)=O
312306001	CBK004693	Enzymatic	Absorbance	5e-06	0.00399768	0	0.231521	C1CCc2c(C1)c1cccc(CO)c1n2Cc1ccccc1
176238011	CBK014250G	Enzymatic	Absorbance	5e-06	-0.0292731	0	0.231521	C1CN(CCN1)c1c(nccn1)OCCOc1cccc(c1)C(c1ccccc1)=O
AA1963072	CBK126917	Enzymatic	Absorbance	5e-06	-0.0913255	0	0.231521	CCCCc1c(c2cccc(c2nc1C)OC)SCCC(O)=O
F57452001	CBK067781T	Enzymatic	Absorbance	5e-06	0.00275654	0	0.231521	CC(C)CN(CCc1ccc(cc1)O)CC(NC1(CCC1)c1ccccc1)=O
506436001	CBK113381	Enzymatic	Absorbance	5e-06	-0.0247019	0	0.231521	CC(C)(C)OC(N1CCN(CC1)c1ccc(nn1)[Cl])=O
176254029	CBK018459	Enzymatic	Absorbance	5e-06	-0.0757774	0	0.231521	CCCN1CCC(CC1)N1CCN(CC1)c1ccc(cc1)[N+]([O-])=O
AA0357148	CBK103711	Enzymatic	Absorbance	5e-06	-0.0686998	0	0.231521	C(c1cccs1)Sc1ccc(cn1)C(F)(F)F
AA1963036	CBK131895	Enzymatic	Absorbance	5e-06	-0.0667375	0	0.231521	CN(C)c1ccc(cc1)n1c(CCC(O)=O)ccc1c1ccc(cc1)OC
AA3155030	CBK131786	Enzymatic	Absorbance	5e-06	-0.0130119	0	0.231521	COc1ccc(cc1OC)C(N1CCC2(CCN(C2)C(CCSC)=O)C1)=O
F10225464	CBK069390	Enzymatic	Absorbance	5e-06	0.00724915	0	0.231521	COc1ccc(cc1)c1nnc(o1)SCC(c1ccccc1)=O
AA0181001	CBK112499	Enzymatic	Absorbance	5e-06	0.0294852	0	0.231521	CCCC1=C(Cc2c(cccc2[Cl])[Cl])C(N(CCc2ccccc2)N1)=O
118406001	CBK000069C	Enzymatic	Absorbance	5e-06	-0.00353028	0	0.231521	CC1CN(CCN1)C(=O)OC(C)(C)C
AD0485005	CBK200086	Enzymatic	Absorbance	5e-06	0.0374898	0	0.231521	CC(C)CSc1nnc(c2cccs2)n1CC(C)=C
AD2708018	CBK132816	Enzymatic	Absorbance	5e-06	0.0120318	0	0.231521	C1CC2(CCN(C2)C(c2ccoc2)=O)CN(C1)CCC(N)=O
AA0340276	CBK083086T	Enzymatic	Absorbance	5e-06	0.0442899	0	0.231521	C(CC#N)CN1CCN(CC1)c1c(nccn1)OCc1ccc(c(c1)[Cl])[Cl]
AA3177070	CBK149244	Enzymatic	Absorbance	5e-06	0.00132352	0	0.231521	CCOC(c1cccc(c2ccsc2)n1)=O
AA0328001	CBK013554	Enzymatic	Absorbance	5e-06	-0.0551199	0	0.231521	CC(C)(C)OC(N1CCN(CC1)c1c(nccn1)[Cl])=O
AD2765613	CBK159755	Enzymatic	Absorbance	5e-06	-0.0216732	0	0.231521	C(CNC(c1ccc(cc1[Br])[Cl])=O)c1c[nH]c2ccc(cc12)[Cl]
AA5643002	CBK149179	Enzymatic	Absorbance	5e-06	0.0292651	0	0.231521	Cc1ccc(cc1)c1c(cno1)C(N1CCC(CC1)(C#N)c1ccccc1)=O
AA0347148	CBK084276	Enzymatic	Absorbance	5e-06	-0.0289073	0	0.231521	CS(Nc1c(nccn1)OC1CCN(CCCC#N)CC1)(=O)=O
AD1917331	CBK200256	Enzymatic	Absorbance	5e-06	-0.0173673	0	0.231521	Cn1cncc1C(NC1CCCC1)=O
310433b07	CBK028408T	Enzymatic	Absorbance	5e-06	0.0613043	0	0.231521	C(CS(c1ccccc1)(=O)=O)C(Nc1ccc(c2ccccc12)N1CCNCC1)=O
AA8827004	CBK081559	Enzymatic	Absorbance	5e-06	-0.0143432	0	0.231521	CCC1CCCCN1C(c1ccc(C)c(c1)[Br])=O
176244082	CBK015603	Enzymatic	Absorbance	5e-06	0.0753033	0	0.231521	CCOC(CC1C(=O)Oc2ccc(cc2N=1)[N+]([O-])=O)=O
AC2217046	CBK101624	Enzymatic	Absorbance	5e-06	-0.0780462	0	0.231521	C1CNC(c2c1c1ccccc1[nH]2)=O
315565104	CBK049794	Enzymatic	Absorbance	5e-06	0.0613471	0	0.231521	C1CNCCC1CN(Cc1ccc(cc1)c1ccccc1)C(Nc1cc(nc(c1)[Cl])[Cl])=O
AD1907034	CBK126686	Enzymatic	Absorbance	5e-06	-0.0376306	0	0.231521	CN(C)C(CN1CCC2(CC1)CN(c1ccccc12)S(C)(=O)=O)=O
AA3177085	CBK149253	Enzymatic	Absorbance	5e-06	-0.0193522	0	0.231521	CCOC(c1ccnc(c1)c1cc2ccccc2o1)=O
AD1919007	CBK144596T	Enzymatic	Absorbance	5e-06	-0.020231	0	0.231521	CCNC(N1CC2(CCN(CC2)CC=Cc2ccccc2)c2ccccc12)=O
F10201445	CBK044722	Enzymatic	Absorbance	5e-06	0.00172455	0	0.231521	CC(C)c1ccc(cc1)S(NCCC#N)(=O)=O
AC2481002	CBK200140	Enzymatic	Absorbance	5e-06	0.00664552	0	0.231521	C(COC(N1CCc2ccccc12)=O)c1ccncc1
AA3132306	CBK112814	Enzymatic	Absorbance	5e-06	0.0527264	0	0.231521	c1cc(cnc1)c1cnn(c2ccc(c(c2)[Cl])[Cl])n1
AA3133235	CBK113023	Enzymatic	Absorbance	5e-06	-0.0305207	0	0.231521	Cc1ccc(cc1n1cc(c2ccc(cc2)OC)nn1)[Cl]
E00873017	CBK073777	Enzymatic	Absorbance	5e-06	0.0038176	0	0.231521	CCNc1cc2ccccc2c(c2cc(ccc2OC)C(C)C)n1
F48194019	CBK062389	Enzymatic	Absorbance	5e-06	-0.0376306	0	0.231521	CN1CCOc2cc(ccc12)S(Nc1nnn[nH]1)(=O)=O
AA6312010	CBK999999	Enzymatic	Absorbance	5e-06	-0.0254873	0	0.231521
AD2706023	CBK132005	Enzymatic	Absorbance	5e-06	0.0148539	0	0.231521	CN(C)CCCN1CCCC2(CCN(C2)C(c2cc(c(cc2F)F)F)=O)C1
F12218078	CBK067769	Enzymatic	Absorbance	5e-06	0.0298372	0	0.231521	Cc1cc(c(cc1[Cl])[Cl])SCC1CC(NN=1)=O
E82415003	CBK038225T	Enzymatic	Absorbance	5e-06	0.0459486	0	0.231521	[H][C@]12C[C@@H](CC[C@]1(CCN2C)c1ccc(c(c1)OC)OC)NC(Nc1cccc(c1)[Br])=O
AA0772236	CBK107418	Enzymatic	Absorbance	5e-06	-0.0503688	0	0.231521	C1CN(CCN1C(c1cc(c[nH]1)C(c1ccc(cc1[Cl])[Cl])=O)=O)c1ncccn1
AA1963063	CBK126911	Enzymatic	Absorbance	5e-06	-0.0187651	0	0.231521	CCCN1CCc2c3c(N)nc(nc3sc2C1)SCC(=O)OC
AE0310003	CBK162197	Enzymatic	Absorbance	5e-06	-0.0128341	0	0.231521	Cc1c(Cc2ccccc2)c(C)n2c(c(cn2)C(N2CCNC(C2)=O)=O)n1
AA3132565	CBK112904	Enzymatic	Absorbance	5e-06	-0.0364528	0	0.231521	c1cc(ccc1c1cnn(c2ccc(cc2)O)n1)F
AA1936017	CBK116320	Enzymatic	Absorbance	5e-06	0.0211767	0	0.231521	CN1C(CN(C2CCCCC2)C1=O)=O
AD1717055	CBK132097	Enzymatic	Absorbance	5e-06	-0.0434544	0	0.231521	Cc1ccc2C=C(CN(CCNC(=O)OC(C)(C)C)C(NCc3ccccc3)=O)C(Nc2c1C)=O
AD0475002	CBK200073	Enzymatic	Absorbance	5e-06	-0.12586	0	0.231521	CC(C)Sc1nnc(c2cccnc2)n1CC(C)=C
AA0357155	CBK103715	Enzymatic	Absorbance	5e-06	-0.108828	0	0.231521	C(c1ccccc1)Sc1ccc(cn1)C(F)(F)F
AC8904003	CBK113517T	Enzymatic	Absorbance	5e-06	-0.0881389	0	0.231521	COc1ccc(cc1)OCCCCCN1CCC2(CC1)c1c(CCO2)c2ccccc2[nH]1
F10231527	CBK092056	Enzymatic	Absorbance	5e-06	-0.0543451	0	0.231521	CCOc1cccc(c1)C(NC(Nc1nc(C)c(C(=O)OC)s1)=S)=O
176228286	CBK999999	Enzymatic	Absorbance	5e-06	-0.0914017	0	0.231521
AA0354037	CBK085844	Enzymatic	Absorbance	5e-06	-0.00216145	0	0.231521	c1cc(cc(c1)Sc1ncccn1)N
E56947004	CBK999999	Enzymatic	Absorbance	5e-06	-0.04546	0	0.231521
AA0347098	CBK084268	Enzymatic	Absorbance	5e-06	-0.00281546	0	0.231521	CS(Nc1c(nccn1)N1CCN(CC1)Cc1ccccc1)(=O)=O
E82239001	CBK045662	Enzymatic	Absorbance	5e-06	-0.0392514	0	0.231521	CN(C)CCOCc1c(cccn1)OCCOC1CCCCO1
AA3162002	CBK132172	Enzymatic	Absorbance	5e-06	0.014413	0	0.231521	CCOC(C1(CCN(CC1)C(Cc1ccsc1)=O)c1ccccc1)=O
310433c12	CBK028423T	Enzymatic	Absorbance	5e-06	-0.22516	0	0.231521	C1CN(CCN1)c1c2ccccc2cc(NC(c2ccccc2)=O)n1
AA3165014	CBK136796	Enzymatic	Absorbance	5e-06	-0.0529549	0	0.231521	C1CCC(CC1)C1(CCN(CC1)C(Cc1nnn[nH]1)=O)Cn1cncn1
AD2715029	CBK136938	Enzymatic	Absorbance	5e-06	-0.00477978	0	0.231521	CCOC(C1(CCN(CC1)C(CC1C(NC(N1)=O)=O)=O)C1CCCCC1)=O
AD2750207	CBK154885	Enzymatic	Absorbance	5e-06	-0.0313928	0	0.231521	C(c1ccc(cc1)OC(F)(F)F)NC(c1cnoc1c1ccc(cc1)[Br])=O
176244141	CBK015659	Enzymatic	Absorbance	5e-06	0.0253804	0	0.231521	CN1CCCC1c1cccnc1
AD1914038	CBK136972	Enzymatic	Absorbance	5e-06	-0.00245319	0	0.231521	CCNC(N1CC2(CCN(CC2)CCOCC)c2ccccc12)=O
F04011044	CBK073918	Enzymatic	Absorbance	5e-06	-0.0320486	0	0.231521	Cc1ccc(cc1)C1(C)CC(C)(C)N(C(CSc2nnc[nH]2)=O)c2ccccc12
AA0811014	CBK061888	Enzymatic	Absorbance	5e-06	-0.0320382	0	0.231521	CC(C)(C)c1ccc(cc1)c1cc2ccc(N)nc2nc1
AC2450043	CBK144469	Enzymatic	Absorbance	5e-06	-0.0442583	0	0.231521	Cc1ccc(cc1)S(CC(N1CCN(CC1)C(c1ccco1)=O)=O)(=O)=O
AC2451035	CBK144507	Enzymatic	Absorbance	5e-06	-0.00761649	0	0.231521	Cc1cc(CC(N2CCN(CC2)c2ncccn2)=O)on1
E65385003	CBK059061C	Enzymatic	Absorbance	5e-06	0.0205756	0	0.231521	C1CN(CCN1)c1c2ccn(c2ccn1)S(c1ccc(cc1F)F)(=O)=O
AA7481001	CBK122493	Enzymatic	Absorbance	5e-06	-0.0127529	0	0.231521	CCCCC1CC[C@H](CC1)C(O)=O
AD2765720	CBK160147	Enzymatic	Absorbance	5e-06	0.0554481	0	0.231521	CCOC(c1c(c2ccccc2[nH]1)NC(c1ccc(cc1[Cl])[Br])=O)=O
176233126	CBK013079C	Enzymatic	Absorbance	5e-06	-0.0426824	0	0.231521	COc1cccc(c1OCCNC1CCc2cc(ccc2C1)[Cl])OC
305025317	CBK025698	Enzymatic	Absorbance	5e-06	0.00348738	0	0.231521	CC(c1nc(c2c(N)non2)no1)Oc1ccc(C)c(C)c1
AD2715006	CBK136921	Enzymatic	Absorbance	5e-06	-0.0795702	0	0.231521	CCOC(C1(CCN(CC1)C(c1ccc(cc1)OC(F)(F)F)=O)C1CCCCC1)=O
AC2237081	CBK119298	Enzymatic	Absorbance	5e-06	0.0771182	0	0.231521	COc1c(C=C2C(NC(=N)S2)=O)cc(cc1[Br])[Br]
AD1926057	CBK200215	Enzymatic	Absorbance	5e-06	-0.0514772	0	0.231521	C(CN1CCN(CC1)C(CN1CCOCC1)=O)c1ccccc1
E59300296	CBK067259	Enzymatic	Absorbance	5e-06	-0.0262013	0	0.231521	Cc1cc(NS(c2ccc(c(c2)[N+]([O-])=O)[Cl])(=O)=O)n(C)n1
AD1926154	CBK200259	Enzymatic	Absorbance	5e-06	-0.00364106	0	0.231521	C1Cc2ccccc2N(C1)C(c1cncnc1)=O
AD1914016	CBK084014	Enzymatic	Absorbance	5e-06	-0.00432617	0	0.231521	CS(N1CC2(CCN(CCCC#N)CC2)c2ccccc12)(=O)=O
F10238054	CBK074679	Enzymatic	Absorbance	5e-06	0.0499357	0	0.231521	C1CN(CCN1CC(Nc1ccc2c(c1)OCO2)=O)c1ccc(cn1)[N+]([O-])=O
AA0772234	CBK107416	Enzymatic	Absorbance	5e-06	0.0645504	0	0.231521	CC(C)(CNC(c1cc(c[nH]1)C(c1ccc(cc1[Cl])[Cl])=O)=O)CN(C)C
AD1964026	CBK155643	Enzymatic	Absorbance	5e-06	0.0551471	0	0.231521	CC(Nc1cccc(c1)NC(N1CCN(CC1)Cc1ccccc1)=O)=O
AA1963084	CBK126811	Enzymatic	Absorbance	5e-06	0.0640337	0	0.231521	Cc1ccccc1Nc1nc(c2cc(ccc2OC)OC)c(CC(O)=O)s1
AB8853002	CBK081593	Enzymatic	Absorbance	5e-06	0.0499309	0	0.231521	C[N+]1(CCN(CC1)C1C(N(CCOc2cc(c(cc2F)F)F)C=CN=1)=O)[O-]
AE0315086	CBK162093	Enzymatic	Absorbance	5e-06	0.0101431	0	0.231521	Cc1c(Cc2cccc(C#N)c2)c(C)n2c(c(cn2)C(NCC(F)(F)F)=O)n1
AA0811041	CBK081178	Enzymatic	Absorbance	5e-06	0.104814	0	0.231521	CC(C)c1ccc(c(c1)c1c2c(cccn2)cc(N)n1)OC
F12218093	CBK067774	Enzymatic	Absorbance	5e-06	-0.00721225	0	0.231521	CN1C(CC(c2ccccc2)=N1)=O
AA0771141	CBK107310	Enzymatic	Absorbance	5e-06	0.0595064	0	0.231521	C(C(N1CCN(CC1)c1ccccn1)=O)c1csc(c2ccc(cc2)[Cl])n1
F01672001	CBK049958C	Enzymatic	Absorbance	5e-06	0.051936	0	0.231521	[H][C@]12C[C@@H](CC[C@]1(CCN2C)c1ccc(c(c1)OC)O)NC(Nc1ccc(c(c1)F)F)=O
F10237256	CBK074551	Enzymatic	Absorbance	5e-06	0.0800993	0	0.231521	C(CNc1nc(c2cc(ccc2O)[Cl])nc(N)n1)c1ccccc1
AA0550002	CBK075014	Enzymatic	Absorbance	5e-06	0.00575694	0	0.231521	CCCc1c(Cc2ccc(cc2)C(F)(F)F)c(n[nH]1)O
AC3518001	CBK093816T	Enzymatic	Absorbance	5e-06	0.0953801	0	0.231521	COc1ccc(c2ccc(cc2)OC2CCNCC2)c(c1)OC
AA3157029	CBK149108	Enzymatic	Absorbance	5e-06	0.047677	0	0.231521	C1CCN(C1)C[C@H]1CCCN1CC1=CC(NC(N1)=O)=O
AA1963079	CBK126806	Enzymatic	Absorbance	5e-06	0.00244103	0	0.231521	CC1(C)Cc2c(C(O)=O)c(NC(c3ccccc3[Cl])=O)sc2CO1
F86800001	CBK014323G	Enzymatic	Absorbance	5e-06	0.0218366	0	0.231521	C1CN(CCN1)c1c(nccn1)OCCOc1cccc(c1)OC(F)(F)F
E31676004	CBK066928T	Enzymatic	Absorbance	5e-06	0.022742	0	0.231521	[H][C@@]12C[C@H](CC[C@@]1(CCN2C)c1ccc(c(c1)OC)OC)NC(Nc1ccc(C#N)c(c1)[Cl])=O
AB3818079	CBK116145	Enzymatic	Absorbance	5e-06	0.140941	0	0.231521	C(c1c(cccc1[Cl])[Cl])SC1NC(n2c(ccn2)N=1)=O
AA1404014	CBK067589	Enzymatic	Absorbance	5e-06	0.0786167	0	0.231521	CC(C)(C)c1ccc(cc1)c1cnc(c2c1cccn2)N
AA0357015	CBK105291	Enzymatic	Absorbance	5e-06	0.02742	0	0.231521	CC(C)Nc1cncc(n1)SCCNC(C)=O
AA0354084	CBK085853	Enzymatic	Absorbance	5e-06	-0.0128037	0	0.231521	CC(Nc1ccc(cc1)Sc1ccccn1)=O
AA0373022	CBK115236	Enzymatic	Absorbance	5e-06	0.064138	0	0.231521	c1cc(Sc2ccc(cn2)C(F)(F)F)sc1
176221094	CBK023497	Enzymatic	Absorbance	5e-06	0.0491625	0	0.231521	CCCC1N(C(CS1)=O)c1nncs1
AA0783300	CBK116637T	Enzymatic	Absorbance	5e-06	0.0707789	0	0.231521	C(c1ccccn1)NC(c1cnn(c2ccc(cc2)[Cl])c1C(F)(F)F)=O
AC8904002	CBK113516T	Enzymatic	Absorbance	5e-06	0.0452883	0	0.231521	C(CCN1CCC2(CC1)c1c(CCO2)c2ccccc2[nH]1)CCOc1ccc(cc1)F
308541002	CBK003636	Enzymatic	Absorbance	5e-06	0.0760258	0	0.231521	COc1cccc2ccn(c12)S(c1ccsc1C(O)=O)(=O)=O
AA3162040	CBK132205	Enzymatic	Absorbance	5e-06	0.0557395	0	0.231521	CCOC(C1(CCN(CC1)C(Cc1c[nH]cn1)=O)c1ccccc1)=O
AD2712017	CBK136838	Enzymatic	Absorbance	5e-06	0.056513	0	0.231521	CSCCC(N1CCC2(CCN(Cc3ccccc3)C2)C1)=O
276099197	CBK002750	Enzymatic	Absorbance	5e-06	0.0698831	0	0.231521	c1cc(c2c(c1)cccn2)Oc1ccc(cc1F)[N+]([O-])=O
AC9816001	CBK122503	Enzymatic	Absorbance	5e-06	-0.0233429	0	0.231521	c1cc(ccc1c1c(N)ncc(c2cc(cc(c2)C(F)(F)F)C(F)(F)F)n1)O
AD2721004	CBK137154C	Enzymatic	Absorbance	5e-06	0.124846	0	0.231521	[H]N1CCCC2(CCN(C2)C(CC2CCCCC2)=O)C1
176241115	CBK999999	Enzymatic	Absorbance	5e-06	0.0471717	0	0.231521
AD1917296	CBK200237	Enzymatic	Absorbance	5e-06	0.0989382	0	0.231521	C1CCC(C1)NC(c1ccnc2ccccc12)=O
276099170	CBK002571	Enzymatic	Absorbance	5e-06	0.0838505	0	0.231521	COc1cc(C#N)ccc1Oc1nnnn1c1ccccc1
AD1917170	CBK200194	Enzymatic	Absorbance	5e-06	0.0938623	0	0.231521	C(c1ccccc1)NC(c1cnccc1C(F)(F)F)=O
AA0144003	CBK084521	Enzymatic	Absorbance	5e-06	0.0704159	0	0.231521	CC1=C(Cc2c(cccc2[Cl])[Cl])C(N(c2ccc(cc2)OC)N1)=O
309505011	CBK003929C	Enzymatic	Absorbance	5e-06	0.0764338	0	0.231521	C1CNCCN(C1)c1ccc(c2ccccc12)S(Nc1cccc(c1)C(F)(F)F)(=O)=O
F10228365	CBK073259	Enzymatic	Absorbance	5e-06	0.061998	0	0.231521	C1CN(CCN1Cc1ccncc1)C(COc1ccc(cc1)[Br])=O
AA0366062	CBK093807	Enzymatic	Absorbance	5e-06	0.0305408	0	0.231521	C1CCN(C1)c1c(nccn1)Sc1ccncc1
305025398	CBK025758	Enzymatic	Absorbance	5e-06	0.0480762	0	0.231521	COc1cc(C=NNc2c(N)non2)cc(c1OC)OC
AD1907075	CBK126715	Enzymatic	Absorbance	5e-06	0.0499501	0	0.231521	CC(C)C(N1CC2(CCN(CC2)Cc2ccc(c(c2)[Cl])[Cl])c2ccccc12)=O
AC2225623	CBK111937	Enzymatic	Absorbance	5e-06	0.063199	0	0.231521	CC(C(c1ccc(cc1)OC)=O)OC(c1ccc2ccccc2n1)=O
AC2450056	CBK072684	Enzymatic	Absorbance	5e-06	0.038145	0	0.231521	C1CN(CCN1C(c1cccnc1)=O)C(c1ccco1)=O
AC2225916	CBK112211	Enzymatic	Absorbance	5e-06	0.143506	0	0.231521	C(c1cccnc1)NC(c1ccc(c2cccc(c2[Cl])[Cl])o1)=O
F10238069	CBK074691	Enzymatic	Absorbance	5e-06	0.0629048	0	0.231521	C(C(COc1ccc(cc1)SC(F)(F)F)O)NCc1ccc2c(c1)OCO2
AA0245001	CBK078562	Enzymatic	Absorbance	5e-06	0.0333948	0	0.231521	[H][C@]12C[C@@H](CC[C@]1(CCN2C)c1ccc(C#N)c(c1)OC)NC(Nc1cccc(c1F)C(F)(F)F)=O
AB9203007	CBK083590	Enzymatic	Absorbance	5e-06	0.0657203	0	0.231521	Cc1cc(c2C3CCCCC=3C(=O)Oc2c1)OC(C1CC[C@H](CC1)CNC(=O)OC(C)(C)C)=O
AD2760242	CBK156292	Enzymatic	Absorbance	5e-06	0.205785	0	0.231521	CC(C)c1ccc(CNC(c2ccc(c3ccoc3)nc2)=O)cc1
AC9201013	CBK113496	Enzymatic	Absorbance	5e-06	0.0355609	0	0.231521	Cc1ccc(cc1)N1C(N(CCc2ccccc2)C(=O)S1)=O
E59300285	CBK067376	Enzymatic	Absorbance	5e-06	0.0648252	0	0.231521	Cc1cc(NS(c2ccccc2[Br])(=O)=O)n(C)n1
AC7937001	CBK115312	Enzymatic	Absorbance	5e-06	-0.035323	0	0.231521	CC1(C(N=C(NC2C3CC4CC(C3)CC2C4)O1)=O)C(F)(F)F
AE0315110	CBK162117	Enzymatic	Absorbance	5e-06	0.0449026	0	0.231521	Cc1c(Cc2cccc(c2)F)c(C)n2c(c(cn2)C(NCC(F)(F)F)=O)n1
AD6804024	CBK155437	Enzymatic	Absorbance	5e-06	0.0533153	0	0.231521	C1CN(Cc2cc(ccc12)S(Nc1ccc(cc1)c1nnn[nH]1)(=O)=O)C(C(F)(F)F)=O
F10228481	CBK073372	Enzymatic	Absorbance	5e-06	0.0243494	0	0.231521	[H]N(Cc1ccc2c(c1)OCO2)c1c(C#N)nc(COc2ccccc2C)o1
AA1963010	CBK131870	Enzymatic	Absorbance	5e-06	0.047624	0	0.231521	CCOC(c1c(c2c3CCCCc3c(nc2s1)N1CCOCC1)N)=O
AA0550011	CBK075035	Enzymatic	Absorbance	5e-06	0.0101182	0	0.231521	CCCc1c(Cc2cccc(C)c2)c(n[nH]1)O
176225113	CBK002620	Enzymatic	Absorbance	5e-06	0.0239318	0	0.231521	Cn1cnc(c1Sc1cccs1)[N+]([O-])=O
F10233671	CBK077952	Enzymatic	Absorbance	5e-06	0.123646	0	0.231521	C(=C1C(Nc2ccccc12)=O)c1ccc(c2cccc(c2)C(O)=O)o1
176245036	CBK015841	Enzymatic	Absorbance	5e-06	0.0675839	0	0.231521	CCOC(c1c(csc1NS(c1ccc(C)cc1)(=O)=O)c1ccccc1)=O
AC2455001	CBK153239	Enzymatic	Absorbance	5e-06	-0.0119612	0	0.231521	C1CC1CC(Nc1c(c2ccc(cc2)[Cl])nns1)=O
AA1931011	CBK116502	Enzymatic	Absorbance	5e-06	0.0454377	0	0.231521	COC(c1ccc(CSc2nnc(N3C(c4ccccc4S3)=O)s2)cc1)=O
176243177	CBK015420D	Enzymatic	Absorbance	5e-06	-0.151651	0	0.231521	COc1cccc(CNC(C([O-])=O)c2ccc3c(c2)OCO3)c1
176267088	CBK022487	Enzymatic	Absorbance	5e-06	0.0554338	0	0.231521	COc1cccc(c1)C(Nc1ccc(cc1C(O)=O)[Br])=O
E91433002	CBK042343C	Enzymatic	Absorbance	5e-06	0.254224	1	0.231521	[H]N1CCN(CC1)c1c2c(csc2ccn1)S(Nc1ccc(cc1)C(C)C)(=O)=O
AA1404077	CBK067638	Enzymatic	Absorbance	5e-06	0.00137366	0	0.231521	c1cnc2c(ccc(N)n2)c1c1cc(cc(c1)F)F
AD0911028	CBK126470	Enzymatic	Absorbance	5e-06	0.0527169	0	0.231521	COc1cc(c(cc1C(NCC(F)(F)F)=O)[Cl])Nc1cncc(c2ccc(cc2)O)n1
AA0811004	CBK081167	Enzymatic	Absorbance	5e-06	0.0721918	0	0.231521	c1cscc1c1cc2ccc(N)nc2nc1
AC2486001	CBK200154	Enzymatic	Absorbance	5e-06	0.0132776	0	0.231521	Cc1c(COC(N2CCC(CC2)C(F)(F)F)=O)cccn1
AD2732014	CBK149797	Enzymatic	Absorbance	5e-06	0.0228797	0	0.231521	COc1cccc2cc(C(NCc3ccc4c(c3)OCO4)=O)oc12
276099155	CBK002634	Enzymatic	Absorbance	5e-06	0.0396287	0	0.231521	C1CCc2c(C1)cccc2OCc1ccc(nc1)[Cl]
AD2750239	CBK154896	Enzymatic	Absorbance	5e-06	0.0343737	0	0.231521	Cc1ccc(CNC(c2cnoc2c2ccc(cc2)[Br])=O)cc1F
AD2715030	CBK136939	Enzymatic	Absorbance	5e-06	0.0622165	0	0.231521	CCOC(C1(CCN(CC1)C(CCC(O)=O)=O)C1CCCCC1)=O
F10227290	CBK072235	Enzymatic	Absorbance	5e-06	0.0549081	0	0.231521	CC(C)NC(CSc1nc2ccccc2[nH]1)=O
AD2765109	CBK159632	Enzymatic	Absorbance	5e-06	0.0166111	0	0.231521	c1cc(c2cc[nH]c2c1)NC(c1ccc(cc1)[Cl])=O
AD1914058	CBK136986	Enzymatic	Absorbance	5e-06	0.000786918	0	0.231521	CCN1CC2(CCN(CC2)Cc2c(cccc2F)F)c2ccccc12
300561001	CBK002365	Enzymatic	Absorbance	5e-06	0.0615799	0	0.231521	C1CC(c2c3cccc(C(O)=O)c3n(Cc3ccccc3)c2C1)=O
AD5422004	CBK153773	Enzymatic	Absorbance	5e-06	-4.1056e-05	0	0.231521	CS(c1ccc(CN2C=CN=C(C2=O)N2CCN(CC2)C(Cc2cccs2)=O)cc1)(=O)=O
AD1959127	CBK155107	Enzymatic	Absorbance	5e-06	0.0615229	0	0.231521	CN(C)CCN(Cc1ccccc1)C(NCc1c(cccc1[Cl])[Cl])=O
AC2450042	CBK144468	Enzymatic	Absorbance	5e-06	0.0125035	0	0.231521	CSCCC(N1CCN(CC1)C(c1ccco1)=O)=O
AA0371046	CBK113416	Enzymatic	Absorbance	5e-06	0.0956336	0	0.231521	CC(C)Nc1c(nc2ccccc2n1)OCCCN(C)C
3104330000000	CBK028438T	Enzymatic	Absorbance	5e-06	0.023401	0	0.231521	C1CNCCC1Oc1cncc(NC(CCS(c2ccccc2)(=O)=O)=O)n1
AD5174019	CBK153647	Enzymatic	Absorbance	5e-06	0.0218267	0	0.231521	C(CC#N)CN1CCC(CC1)Oc1c(nccn1)OCc1ccc(cc1F)[Br]
176251225	CBK017752C	Enzymatic	Absorbance	5e-06	0.0521181	0	0.231521	CC(C(COc1ccc(c2C3CCC(CC3)c12)[Cl])O)NC(C)(C)C
AD2734043	CBK149612	Enzymatic	Absorbance	5e-06	0.0472776	0	0.231521	CS(c1ccc(CNC(c2ccccc2n2cccc2)=O)cc1)(=O)=O
AD2715010	CBK136925	Enzymatic	Absorbance	5e-06	0.0302526	0	0.231521	CCOC(C1(CCN(CC1)C(C1COc2ccccc2O1)=O)C1CCCCC1)=O
AC2241496	CBK134905	Enzymatic	Absorbance	5e-06	0.0319858	0	0.231521	CCc1ccc2c(C=C(CN(CCN(C)C)C(NCc3ccccc3)=S)C(N2)=O)c1
AD1918013	CBK200291	Enzymatic	Absorbance	5e-06	-4.1056e-05	0	0.231521	Cc1ccc(c(C)n1)NC(c1cnccn1)=O
311324001	CBK025372	Enzymatic	Absorbance	5e-06	0.0968084	0	0.231521	CN(C)Cc1ccc(cc1)C1=Cc2c(C(N1C)=O)c(co2)c1ccccc1
F10238087	CBK074707	Enzymatic	Absorbance	5e-06	0.00718432	0	0.231521	C1CN(CCN1CC(c1ccc2c(c1)OCCO2)O)c1ccc(cn1)C(F)(F)F
AA0354091	CBK085856	Enzymatic	Absorbance	5e-06	-0.00512767	0	0.231521	c1ccc2c(cccc2c1)Sc1ccccn1
F10238207	CBK074808	Enzymatic	Absorbance	5e-06	-0.0177191	0	0.231521	C1C(c2ncc(c(N)n2)S(c2ccc(cc2)[Cl])(=O)=O)Oc2ccccc2O1
AA1411056	CBK073665	Enzymatic	Absorbance	5e-06	0.0719329	0	0.231521	CC(C)C(Nc1ccc2ccc(c3ccc(c(C)c3)OC)nc2n1)=O
AC9523023	CBK126368	Enzymatic	Absorbance	5e-06	-0.0823381	0	0.231521	C(Cc1ccc(cc1)c1c(N)ncc(c2ccc(cc2)C(N2CCOCC2)=O)n1)C(O)=O
G03071002	CBK066966C	Enzymatic	Absorbance	5e-06	0.0412943	0	0.231521	CCN(CC)C([C@@H]1CCCN(C1)C1CCN(CC1)C(c1c2ccccc2cc2ccccc12)=O)=O
AA8081008	CBK160113	Enzymatic	Absorbance	5e-06	0.0433389	0	0.231521	Cc1ccc2c(CCCN2C(c2cccnc2NCc2ccc3c(c2)OCO3)=O)c1
F48010155	CBK062111	Enzymatic	Absorbance	5e-06	0.0250073	0	0.231521	[H]N(Cc1ccc(c(c1)F)C(F)(F)F)S(c1c(C)nn(C)c1[Cl])(=O)=O
AA0373042	CBK115205	Enzymatic	Absorbance	5e-06	-0.013342	0	0.231521	CC(C)Nc1c(nccn1)Sc1nc[nH]n1
AD2712019	CBK136840	Enzymatic	Absorbance	5e-06	-0.0282379	0	0.231521	CC1=CN(CC(N2CCC3(CCN(Cc4ccccc4)C3)C2)=O)C(NC1=O)=O
AA1963065	CBK126912	Enzymatic	Absorbance	5e-06	0.0198213	0	0.231521	C(C(NC1=CNC(NC1=O)=O)=O)SCc1ccc(cc1[Cl])[Cl]
AA0357006	CBK103657	Enzymatic	Absorbance	5e-06	-0.0224156	0	0.231521	CC(C)Nc1c(nccn1)SCc1ccc(c(c1)[Cl])[Cl]
F10227750	CBK072684	Enzymatic	Absorbance	5e-06	0.0325613	0	0.231521	C1CN(CCN1C(c1cccnc1)=O)C(c1ccco1)=O
310447a03	CBK036354T	Enzymatic	Absorbance	5e-06	0.05782	0	0.231521	CCOc1ccsc1C(Nc1ccccc1N1CCCNCC1)=O
AD2704036	CBK131665	Enzymatic	Absorbance	5e-06	-0.0578228	0	0.231521	COc1ccc(cc1OC)C(N1CCC2(CCCN(C2)C(c2ccc3c(cco3)c2)=O)C1)=O
AA3157042	CBK149110	Enzymatic	Absorbance	5e-06	-0.0070708	0	0.231521	C(CCN1CCC[C@@H]1CN1CCCC1)CC1C(NC(N1)=O)=O
AD2760146	CBK156249	Enzymatic	Absorbance	5e-06	0.0448592	0	0.231521	C(c1ccc(C#N)cc1)NC(c1ccc(c2ccc(cc2)OC(F)(F)F)nc1)=O
AA5966004	CBK156439	Enzymatic	Absorbance	5e-06	-0.0236812	0	0.231521	Cc1ccc(C=CC(N2CCC3(CC2)CC(c2cc(ccc2O3)[Cl])=O)=O)cc1
AD4139010	CBK149513	Enzymatic	Absorbance	5e-06	-0.0801955	0	0.231521	CS(c1ccc(cc1)c1cccc(COC2CCN(CC2)C(Cc2ccc(C#N)cc2)=O)c1)(=O)=O
F73023001	CBK067023	Enzymatic	Absorbance	5e-06	0.0277726	0	0.231521	C1CCC(CC1)CNC1=NC(C(Cc2ccccc2)O1)=O
276099035	CBK002620	Enzymatic	Absorbance	5e-06	0.0345003	0	0.231521	Cn1cnc(c1Sc1cccs1)[N+]([O-])=O
AC2453014	CBK149293	Enzymatic	Absorbance	5e-06	-0.063859	0	0.231521	C(c1ccc(cc1)c1csnn1)NC(c1cccc(c1)C(F)(F)F)=O
AD2735015	CBK149625	Enzymatic	Absorbance	5e-06	-0.0102273	0	0.231521	CC(C)c1ccc(C=CC(NCc2cnc(C)cn2)=O)cc1
AD1918312	CBK200275	Enzymatic	Absorbance	5e-06	0.030702	0	0.231521	C1CN(CCC1F)C(CCc1cccnc1)=O
F02000006	CBK051497	Enzymatic	Absorbance	5e-06	0.00810665	0	0.231521	C1CCN(CC1)C(c1c(c2nc(cc(C(F)(F)F)n2n1)c1ccccc1)[Br])=O
AA0892001	CBK200107	Enzymatic	Absorbance	5e-06	0.0509243	0	0.231521	CC(c1ccc2c(c1)OCO2)c1cc2c(cc1OC)OCO2
AA3165029	CBK136808	Enzymatic	Absorbance	5e-06	-0.0350432	0	0.231521	C1CCC(CC1)C1(CCN(CC1)C(CC1C(NC(N1)=O)=O)=O)Cn1cncn1
AA1936015	CBK122771	Enzymatic	Absorbance	5e-06	-0.0222773	0	0.231521	COc1cccc(CN2C(NN(C2=O)c2ccccc2)=O)c1
130569001	CBK113395	Enzymatic	Absorbance	5e-06	-0.0352711	0	0.231521	C(COc1ccnc2ccccc12)O
3104260000000	CBK028296T	Enzymatic	Absorbance	5e-06	-0.0468513	0	0.231521	C1CNCC1Oc1ccccc1CNC(CCS(c1ccccc1)(=O)=O)=O
276099409	CBK002898	Enzymatic	Absorbance	5e-06	0.0328782	0	0.231521	CC1=CC(=O)Oc2cc(ccc12)SCc1ccc(s1)[Cl]
AA0365005	CBK093581	Enzymatic	Absorbance	5e-06	0.0117934	0	0.231521	CC(C)Nc1c(nccn1)Sc1cccc(c1)C(O)=O
AC7794002	CBK137190	Enzymatic	Absorbance	5e-06	-0.0649648	0	0.231521	CC(C(F)F)(C1(C)C(N=C(NC2C3CC4CC(C3)CC2C4)O1)=O)O
308941001	CBK024768	Enzymatic	Absorbance	5e-06	-0.000533112	0	0.231521	C(C(F)(F)F)N(c1ccc(cc1)C(C(F)(F)F)(C(F)(F)F)O)S(c1ccccc1)(=O)=O
AC2451042	CBK144509	Enzymatic	Absorbance	5e-06	-0.0141906	0	0.231521	CSCCC(N1CCN(CC1)c1ncccn1)=O
AA8002004	CBK074888	Enzymatic	Absorbance	5e-06	0.102531	0	0.231521	C1CCC(CC1)n1c(c2ccc(c(c2)[Cl])[Cl])nnc1O
AD5403012	CBK200288	Enzymatic	Absorbance	5e-06	0.013838	0	0.231521	CN1CCN(CC1)CCOC(N1CCSCC1)=O
E00859033	CBK061874	Enzymatic	Absorbance	5e-06	0.241139	1	0.231521	CC(c1ccc(cc1)c1c2c(cccn2)cc(NS(C)(=O)=O)n1)=O
AA6900021	CBK074341	Enzymatic	Absorbance	5e-06	-0.00392815	0	0.231521	CC1CCN(CC1)C(c1ccc(c(c1)[N+]([O-])=O)OC)=O
F12217003	CBK067727	Enzymatic	Absorbance	5e-06	0.0665106	0	0.231521	CCOC(c1c(nc(c2ccccc2)s1)OCc1ccccc1[Cl])=O
AD6907001	CBK153457T	Enzymatic	Absorbance	5e-06	0.042247	0	0.231521	CCc1c(c2ccccc2nc1C)SCCC(=O)OCC
AC3335001	CBK093391	Enzymatic	Absorbance	5e-06	0.0452401	0	0.231521	COC(c1ccc(CNc2nc(cc(n2)OC)OC)cc1)=O
AC2472005	CBK138235	Enzymatic	Absorbance	5e-06	-0.0217603	0	0.231521	Cc1cc(C)nc(c1)NC(=O)OCCN1CCN(C)CC1
176235272	CBK013698	Enzymatic	Absorbance	5e-06	-0.0516296	0	0.231521	c1ccc2c(c1)c(c(C1NC(NN=1)=S)s2)[Cl]
AA4842001	CBK091488	Enzymatic	Absorbance	5e-06	0.0919818	0	0.231521	C1CCN(C1)c1c2ncc(c3ccccc3)n2cc(n1)[Br]
AD1926188	CBK200270	Enzymatic	Absorbance	5e-06	0.0236025	0	0.231521	Cc1cc2c(cc1C)n(CC(N1CCc3ccccc13)=O)cn2
F18041001	CBK039085C	Enzymatic	Absorbance	5e-06	0.0265771	0	0.231521	C1CN(CCN1)c1c2cc(sc2ccn1)S(Nc1cccc(c1)C(F)(F)F)(=O)=O
AA2807003	CBK070757C	Enzymatic	Absorbance	5e-06	0.0315613	0	0.231521	CN1CCN(CC1)c1ccc2ccn(c2n1)S(c1ccc(cc1)[N+]([O-])=O)(=O)=O
AA1931010	CBK116501	Enzymatic	Absorbance	5e-06	0.0704442	0	0.231521	CCN(CC)S(c1cccc(c1)N1C(c2ccccc2S1)=O)(=O)=O
AA1923080	CBK113265	Enzymatic	Absorbance	5e-06	0.0593255	0	0.231521	C(=C1C(N(C(=O)S1)c1ccc(cc1)F)=O)c1ccc(cc1)[Cl]
F10210249	CBK057139	Enzymatic	Absorbance	5e-06	0.0215855	0	0.231521	C(=Cc1ccsc1)C(Nc1ccc(cc1)F)=O
AC8078001	CBK144610C	Enzymatic	Absorbance	5e-06	0.0421213	0	0.231521	CCc1cc(NCCC2C=CC(NC=2)=O)nc(c2ccc(cc2)[Br])n1
AD5418001	CBK153653	Enzymatic	Absorbance	5e-06	0.0456354	0	0.231521	C1CN(CCC1Sc1ccccc1)C1C(N(Cc2ccc(C#N)cc2)C=CN=1)=O
E56947002	CBK200018C	Enzymatic	Absorbance	5e-06	0.0348507	0	0.231521	CC(C)(C)c1ccccc1S(c1cc2c(nccc2s1)N1CCNCC1)=O
AA0772199	CBK107390	Enzymatic	Absorbance	5e-06	0.0689819	0	0.231521	Cc1c(C(Nc2ccncc2)=O)nnn1c1cccc(c1)C(F)(F)F
AD4139012	CBK149515	Enzymatic	Absorbance	5e-06	0.0102823	0	0.231521	CS(c1ccc(cc1)c1cccc(COC2CCN(CC2)C(Cc2c[nH]cn2)=O)c1)(=O)=O
AD0927024	CBK149256	Enzymatic	Absorbance	5e-06	-0.00228216	0	0.231521	CC(C)(C)c1nc(c2ccccc2)c2ccccn12
AA0371116	CBK113454	Enzymatic	Absorbance	5e-06	0.0302672	0	0.231521	C1CC(CNC1)Oc1c(nc2cc(c(cc2n1)[Cl])[Cl])N1CCCC1
F10244009	CBK074751	Enzymatic	Absorbance	5e-06	-0.0154928	0	0.231521	C1CN(CCN1Cc1ccc2c(c1)OCO2)C(c1ccccc1C(O)=O)=O
AB9202005	CBK083573	Enzymatic	Absorbance	5e-06	0.00755833	0	0.231521	COc1ccc(cc1)OC(c1csc(Cc2c(cccc2[Cl])[Cl])n1)=O
F10224356	CBK068327	Enzymatic	Absorbance	5e-06	0.0557538	0	0.231521	CC(CSc1nnc(c2ccc(cc2)F)o1)=O
AD2733006	CBK149823	Enzymatic	Absorbance	5e-06	-0.0017089	0	0.231521	COc1ccc(cc1)C1(CC1)C(NCc1ccc(cc1)OC(F)(F)F)=O
AD2760211	CBK156262	Enzymatic	Absorbance	5e-06	0.0509243	0	0.231521	CSCCCNC(c1ccc(c2ccoc2)nc1)=O
AC2453008	CBK149289	Enzymatic	Absorbance	5e-06	0.0363727	0	0.231521	C(c1ccc(cc1)c1csnn1)NC(c1ccco1)=O
AA0772177	CBK107375	Enzymatic	Absorbance	5e-06	-0.0153401	0	0.231521	CCCc1c(cnn1c1cc(cc(c1)[Cl])[Cl])C(N1CCN(C)CC1)=O
AC2450033	CBK144464	Enzymatic	Absorbance	5e-06	0.0755989	0	0.231521	C1C(C(N2CCN(CC2)C(c2ccco2)=O)=O)c2ccccc2C1=O
AD1900176	CBK138328	Enzymatic	Absorbance	5e-06	0.0701566	0	0.231521	C(CN1CCN(CC1)Cc1ncc[nH]1)c1ccccc1
AC2451003	CBK144523	Enzymatic	Absorbance	5e-06	0.0594112	0	0.231521	CN(C)CCCC(N1CCN(CC1)c1ncccn1)=O
AD2735030	CBK149635	Enzymatic	Absorbance	5e-06	0.0391004	0	0.231521	CC(C)c1ccc(C=CC(NCc2ccccc2)=O)cc1
AC2486012	CBK200156	Enzymatic	Absorbance	5e-06	0.0888374	0	0.231521	Cc1c(COC(N2CCSCC2)=O)cccn1
AA5087001	CBK093514	Enzymatic	Absorbance	5e-06	0.0205214	0	0.231521	C(CNc1cncc(n1)[Cl])c1c[nH]c2ccccc12
302636016	CBK999999	Enzymatic	Absorbance	5e-06	0.279403	1	0.231521
AC2487006	CBK200158	Enzymatic	Absorbance	5e-06	0.0344419	0	0.231521	C(COC(N1CCC(CC1)(F)F)=O)c1ccncc1
AA3132657	CBK112925	Enzymatic	Absorbance	5e-06	0.0229732	0	0.231521	c1ccc(cc1)n1ncc(c2ccc(cc2F)[Br])n1
310426c08	CBK028275T	Enzymatic	Absorbance	5e-06	0.0147796	0	0.231521	Cn1cc(CC(Nc2ccc(nc2)N2CCNCC2)=O)c2ccccc12
274001b03	CBK000994	Enzymatic	Absorbance	5e-06	0.144045	0	0.231521	Cc1c(cccc1[Cl])S(Nc1nc(cs1)c1cccc(c1)[N+]([O-])=O)(=O)=O
AD2707021	CBK137138	Enzymatic	Absorbance	5e-06	0.0560786	0	0.231521	C1CC2(CCN(C2)C(Cc2c[nH]c3ccccc23)=O)CN(C1)CCC(O)=O
AA0325003	CBK074030T	Enzymatic	Absorbance	5e-06	0.0449411	0	0.231521	C1CC(N(CCOc2c(nccn2)N2CCNCC2)C1=O)=O
AD1917236	CBK200230	Enzymatic	Absorbance	5e-06	0.085275	0	0.231521	C(CN1CCN(CC1)C(c1cscn1)=O)c1ccccc1
F16822016	CBK049973	Enzymatic	Absorbance	5e-06	0.0836176	0	0.231521	[H]N(c1c2cccnc2sc1C(=O)OC)S(c1cc(c(s1)[Cl])[Br])(=O)=O
AC2450051	CBK144476	Enzymatic	Absorbance	5e-06	0.0253656	0	0.231521	COc1cc(cc(c1OC)OC)C(N1CCN(CC1)C(c1ccco1)=O)=O
E78457001	CBK045765A	Enzymatic	Absorbance	5e-06	0.0573575	0	0.231521	[H][C@]12CC(CC[C@]1(CCN2C)c1ccc(c(c1)OC)OC)CC(O)=O
AA7121001	CBK082782T	Enzymatic	Absorbance	5e-06	0.104252	0	0.231521	COc1ccc2c(c1)c1CCN(C(CNCC(O)=O)=O)C3(CCN(CCOc4ccccc4)C3)c1[nH]2
310433b07	CBK028408T	Enzymatic	Absorbance	5e-06	-0.000121377	0	0.231521	C(CS(c1ccccc1)(=O)=O)C(Nc1ccc(c2ccccc12)N1CCNCC1)=O
308941001	CBK024768	Enzymatic	Absorbance	5e-06	-0.0127986	0	0.231521	C(C(F)(F)F)N(c1ccc(cc1)C(C(F)(F)F)(C(F)(F)F)O)S(c1ccccc1)(=O)=O
AA3084010	CBK107635	Enzymatic	Absorbance	5e-06	0.0128707	0	0.231521	c1cc2c(cnc(c2nc1)NC(Nc1ccc(cc1)OC(F)F)=O)[Br]
AA3162017	CBK132184	Enzymatic	Absorbance	5e-06	0.0840601	0	0.231521	CCOC(C1(CCN(CC1)C(CCSC)=O)c1ccccc1)=O
AD3817001	CBK200422	Enzymatic	Absorbance	5e-06	0.0592779	0	0.231521	C1COCCN1C(c1ccc(cc1)c1cnc(c(c2ccsc2)n1)N)=O
176237105	CBK014064	Enzymatic	Absorbance	5e-06	-0.013371	0	0.231521	C(c1cnn2c(cc(C(F)(F)F)nc12)C(F)(F)F)#N
F10233204	CBK077551	Enzymatic	Absorbance	5e-06	-0.00975445	0	0.231521	CC1CCN(CC1)c1c(Nc2ccc3c(c2)OCO3)nc2c(n1)non2
176246008	CBK016102	Enzymatic	Absorbance	5e-06	-0.0254138	0	0.231521	C1CC(CCC1c1ccccc1)=NO
176213140	CBK006608	Enzymatic	Absorbance	5e-06	-0.0283779	0	0.231521	Cn1c(Cc2cccc(c2)C(F)(F)F)c(CC(=O)OC)c(n1)O
AA8424003	CBK093428	Enzymatic	Absorbance	5e-06	-0.0191988	0	0.231521	Cc1ccc(cc1)NC(Nc1cc(ccc1C)S(N)(=O)=O)=O
AA3192069	CBK158620	Enzymatic	Absorbance	5e-06	-0.00696523	0	0.231521	C(CNC(c1cc(cnc1)c1ccc(cc1)C(N1CCOCC1)=O)=O)c1ccc(cc1)O
276099426	CBK002906	Enzymatic	Absorbance	5e-06	-0.0562764	0	0.231521	c1ccc(cc1)n1c(nnn1)Sc1cccc(c1)F
AA2935205	CBK091498	Enzymatic	Absorbance	5e-06	-0.0238232	0	0.231521	COc1ccccc1N1CCN(CC1)C(CCC(c1cccs1)=O)=O
176230291	CBK012420	Enzymatic	Absorbance	5e-06	-0.00453909	0	0.231521	Cc1cnoc1c1cc(cc(c1O)[Br])[Br]
F10228235	CBK003557	Enzymatic	Absorbance	5e-06	-0.0162941	0	0.231521	Cc1cc(nc(NCc2ccccc2)n1)Oc1ccccc1
AD2708028	CBK137140	Enzymatic	Absorbance	5e-06	-0.0147109	0	0.231521	C1CC2(CCN(C2)C(c2ccoc2)=O)CN(C1)CC(Nc1ncccn1)=O
AA0135012	CBK076668	Enzymatic	Absorbance	5e-06	-0.00774104	0	0.231521	CSc1nnc(c2ccccc2O)n1CCc1ccccc1
AA5964500	CBK157034	Enzymatic	Absorbance	5e-06	0.0528437	0	0.231521	CCCCCCOC(c1ccc2C(N(C(c2c1)=O)c1cccc(c1)N)=O)=O
315165007	CBK039067	Enzymatic	Absorbance	5e-06	-0.00592993	0	0.231521	[H]N(c1c(ccs1)C(=O)OC)S(Cc1ccccc1)(=O)=O
AA0340106	CBK082924T	Enzymatic	Absorbance	5e-06	-0.0545737	0	0.231521	C1CN(CCC1Oc1c(nccn1)OCCN1CCOCC1)Cc1ccccc1c1ccccc1
307560020	CBK004651	Enzymatic	Absorbance	5e-06	-0.045459	0	0.231521	[H]N(c1c(C(=O)OCC)c2CCCCc2s1)S(Cc1ccccc1[N+]([O-])=O)(=O)=O
AA8914002	CBK075043	Enzymatic	Absorbance	5e-06	-0.0866469	0	0.231521	CC(C)(C)c1nnc(NCC2CCCCC2)s1
176250228	CBK017463	Enzymatic	Absorbance	5e-06	-0.034418	0	0.231521	Cc1cc(cc(C)c1O)C1(C=C2c3ccccc3CC(C)(C)N2C1=O)C(F)(F)F
AA0550007	CBK075031	Enzymatic	Absorbance	5e-06	-0.0835022	0	0.231521	CCCc1c(Cc2cc(ccc2[Br])F)c(n[nH]1)O
AA3133571	CBK113128	Enzymatic	Absorbance	5e-06	-0.0464987	0	0.231521	Cc1ccc(cc1n1cc(c2ccc(cc2)F)nn1)[Cl]
176250300	CBK017530	Enzymatic	Absorbance	5e-06	-0.0446627	0	0.231521	CC(C)Cn1cnc2c(nc3ccccc3c12)[Cl]
AA1839009	CBK075082	Enzymatic	Absorbance	5e-06	-0.043967	0	0.231521	CCCc1c(CCc2ccc(cc2[Cl])[Cl])c(n[nH]1)O
AD0306001	CBK999999	Enzymatic	Absorbance	5e-06	-0.00846117	0	0.231521
F10238089	CBK074709	Enzymatic	Absorbance	5e-06	-0.0229227	0	0.231521	C1CN(CCC1O)C(c1cccc(CN2CCN(CC2)c2nc(c3ccccc3)ns2)c1)=O
AA0373123	CBK115217	Enzymatic	Absorbance	5e-06	0.0204627	0	0.231521	c1cc(ncc1C(F)(F)F)Sc1ccncc1
315551025	CBK056701	Enzymatic	Absorbance	5e-06	-0.0185183	0	0.231521	CC(C)(C)OC(NCc1ccc(CNCc2ccccc2[Br])cc1)=O
307595019	CBK004707	Enzymatic	Absorbance	5e-06	0.0639761	0	0.231521	[H]N(c1ncc(C(=O)OCC)c(C)n1)S(c1cccc(c1C)[Cl])(=O)=O
AA0340324	CBK083130T	Enzymatic	Absorbance	5e-06	0.0769443	0	0.231521	C1CN(CCN1Cc1ccc(cc1)[Cl])c1c(nccn1)OCc1cccnc1
AD1907145	CBK131493	Enzymatic	Absorbance	5e-06	0.0140524	0	0.231521	C1CN(CCC12CN(C(CO)=O)c1ccccc12)Cc1ccc(cc1)OC(F)(F)F
AA5965166	CBK157691	Enzymatic	Absorbance	5e-06	-0.000290371	0	0.231521	CCCCc1ccc(cc1)NC(NC(c1ccc(c(c1)OC)OC)=O)=S
F10200551	CBK043822	Enzymatic	Absorbance	5e-06	0.0380212	0	0.231521	c1cc(cc(c1)O)NS(c1ccc(cc1)OC(F)(F)F)(=O)=O
AA5966071	CBK156503	Enzymatic	Absorbance	5e-06	-0.0922367	0	0.231521	Cc1cnc(cn1)C(N1CCC2(CC1)CC(c1c(cc(cc1O2)OC)OC)=O)=O
AC2208474	CBK094247C	Enzymatic	Absorbance	5e-06	0.0358305	0	0.231521	Cc1c(C#N)c2ccc(c(CN(C)C)c2n1c1ccccc1)O
AA0366181	CBK093795	Enzymatic	Absorbance	5e-06	0.0794846	0	0.231521	c1ccc2c(c1)nc(c(n2)Sc1nnc(N)s1)C(F)(F)F
AA8596019	CBK200420	Enzymatic	Absorbance	5e-06	-0.0931599	0	0.231521	c1cc(cc(c1)c1cnc(c(c2ccc(cc2)O)n1)N)C(O)=O
307530013	CBK004492	Enzymatic	Absorbance	5e-06	0.0815279	0	0.231521	[H]N(c1ccsc1C(=O)OC)S(c1cc(c(cc1F)[Br])F)(=O)=O
315116001	CBK034053	Enzymatic	Absorbance	5e-06	-0.0224831	0	0.231521	[H]N(c1ccc(cc1)C(O)=O)S(c1ccc2ccccc2c1)(=O)=O
F10238186	CBK074790	Enzymatic	Absorbance	5e-06	-0.0789043	0	0.231521	COc1cc2C=C(C(N3CCN(CC3)Cc3ccc4c(c3)OCO4)=O)C(=O)Oc2cc1OC
F10201222	CBK044491	Enzymatic	Absorbance	5e-06	0.0557468	0	0.231521	C1CN(CCN(C1)S(c1cc(ccc1[Cl])[Cl])(=O)=O)Cc1ccccc1
AB3818189	CBK126818	Enzymatic	Absorbance	5e-06	0.0733233	0	0.231521	CCC(Nc1ccc(cc1C(O)=O)O)=O
AA1923190	CBK115558	Enzymatic	Absorbance	5e-06	0.00664366	0	0.231521	CN(C)S(c1ccc2c(c1)nc1CCCn12)(=O)=O
AA0811039	CBK081177	Enzymatic	Absorbance	5e-06	-0.0532027	0	0.231521	c1cc(cc(c1)C(F)(F)F)c1c2c(cccn2)cc(N)n1
176253280	CBK018406C	Enzymatic	Absorbance	5e-06	0.0394827	0	0.231521	C1Cc2cc(cc3c4CCNCCc4n(C1)c23)F
E37540005	CBK061633C	Enzymatic	Absorbance	5e-06	0.00750056	0	0.231521	CN1CCC2(CC1)c1ccn(c1CCN2)S(c1cccc2c(cccc12)N(C)C)(=O)=O
276099106	CBK002526	Enzymatic	Absorbance	5e-06	-0.0827228	0	0.231521	c1ccc(cc1)n1c(nnn1)Oc1ccccc1F
AA0347214	CBK084351	Enzymatic	Absorbance	5e-06	-0.0641684	0	0.231521	CSCCN1CCC(CC1)Oc1c(nccn1)OCCN1C(CCC1=O)=O
129662001	CBK999999	Enzymatic	Absorbance	5e-06	-0.114921	0	0.231521
AA0347212	CBK084349	Enzymatic	Absorbance	5e-06	-0.0428612	0	0.231521	C(CC#N)CN1CCC(CC1)Oc1c(nccn1)OCCN1C(CCC1=O)=O
F12221007	CBK115349	Enzymatic	Absorbance	5e-06	-0.151167	0	0.231521	Cc1cc(C)nc2c1c(c(C(Nc1cccc(c1)SC)=O)s2)N
AA0128009	CBK075128	Enzymatic	Absorbance	5e-06	-0.0619883	0	0.231521	[H]Oc1c(c2ccccc2OC)c(CCC2CCCC2)[nH]n1
E00859013	CBK061865	Enzymatic	Absorbance	5e-06	-0.0610949	0	0.231521	c1ccc(cc1)c1ccc2ccc(N)nc2n1
AD2744059	CBK161512	Enzymatic	Absorbance	5e-06	-0.154281	0	0.231521	CC(C)c1ccc(C=CC(NCc2ccc(cc2)NS(C)(=O)=O)=O)cc1
176206179	CBK005833	Enzymatic	Absorbance	5e-06	-0.148678	0	0.231521	C1=C(C(N=CN1)=S)c1ccc(cc1)[Br]
AA0373122	CBK115273	Enzymatic	Absorbance	5e-06	-0.121309	0	0.231521	c1cc(cc(c1)Sc1cc(ccn1)C(F)(F)F)O
AD2702038	CBK131601	Enzymatic	Absorbance	5e-06	-0.0545205	0	0.231521	COc1cc(cc(c1OC)OC)C(N1CCCC2(CCN(C2)C(Cc2c[nH]c3ccccc23)=O)C1)=O
AC2217338	CBK101905	Enzymatic	Absorbance	5e-06	-0.152717	0	0.231521	CCC1=NN2C(C(=Cc3ccc(cc3)OC)C(N=C2S1)=O)=N
AA0817082	CBK083744	Enzymatic	Absorbance	5e-06	-0.189555	0	0.231521	COc1cc(ccc1c1ccc(c2ccccc12)NS(C)(=O)=O)F
31043200000000	CBK026733T	Enzymatic	Absorbance	5e-06	-0.0539943	0	0.231521	CC(C(Nc1cncc(n1)OC1CCNCC1)=O)c1ccccc1
AA0366185	CBK093775	Enzymatic	Absorbance	5e-06	-0.170457	0	0.231521	Cc1csc(n1)Sc1c(C(F)(F)F)nc2ccccc2n1
F10201720	CBK044998	Enzymatic	Absorbance	5e-06	-0.120335	0	0.231521	Cc1cc(C)cc(c1)NC(NCCc1cccs1)=O
AA0371180	CBK113298	Enzymatic	Absorbance	5e-06	-0.134134	0	0.231521	CN1CCN(C)C(C1)COc1nccc(C(F)(F)F)n1
E40265064	CBK042228	Enzymatic	Absorbance	5e-06	-0.206364	0	0.231521	[H]N(CC(Nc1ccc(cc1)F)=O)S(Cc1ccccc1[N+]([O-])=O)(=O)=O
176248040	CBK016681	Enzymatic	Absorbance	5e-06	-0.139124	0	0.231521	CCC(C1=C(c2ccccc2OC1=O)O)c1ccc2ccccc2c1
AA1896008	CBK107231	Enzymatic	Absorbance	5e-06	-0.197171	0	0.231521	CCCc1c(C(=O)OCC)c(c2cc(ccc2F)C(F)(F)F)[nH]n1
AA1995048	CBK159999	Enzymatic	Absorbance	5e-06	-0.1506	0	0.231521	COCCNC(c1cnc2ccc(cc2c1O)OC)=O
310447b10	CBK036336T	Enzymatic	Absorbance	5e-06	-0.196083	0	0.231521	C1CN(CCN1)c1ccc(c2ccccc12)NC(c1cccnc1)=O
E40203009	CBK034446	Enzymatic	Absorbance	5e-06	-0.0923246	0	0.231521	[H]N(CC(=O)OCC)S(c1ccc(cc1[N+]([O-])=O)C(F)(F)F)(=O)=O
AA1404019	CBK067594	Enzymatic	Absorbance	5e-06	-0.0906556	0	0.231521	c1cc2c(cnc(c2nc1)N)c1ccc(cc1)OC(F)(F)F
AC3316001	CBK092219	Enzymatic	Absorbance	5e-06	-0.0231607	0	0.231521	COC(c1cccc(c1)Oc1nc(cc(n1)OC)OC)=O
F10238137	CBK074751	Enzymatic	Absorbance	5e-06	-0.0936549	0	0.231521	C1CN(CCN1Cc1ccc2c(c1)OCO2)C(c1ccccc1C(O)=O)=O
315110002	CBK028694	Enzymatic	Absorbance	5e-06	-0.0916216	0	0.231521	[H]N(c1ccc(cc1)C(=O)OC)S(c1cccc2cccnc12)(=O)=O
AC2494035	CBK154754	Enzymatic	Absorbance	5e-06	-0.125474	0	0.231521	C(C(F)(F)F)S(Nc1ccc(cc1)c1nnn[nH]1)(=O)=O
F10201135	CBK044405	Enzymatic	Absorbance	5e-06	0.0282934	0	0.231521	C1CC(CN(CCC#N)S(c2ccc(cc2)OC(F)(F)F)(=O)=O)OC1
AA2939011	CBK093453	Enzymatic	Absorbance	5e-06	-0.176623	0	0.231521	Cc1ccc(cc1)N1C(CSC12C(Nc1ccc(cc12)[Br])=O)=O
AA0357164	CBK103719	Enzymatic	Absorbance	5e-06	-0.0423455	0	0.231521	C(CSc1cccc(C(F)(F)F)n1)c1ccccn1
F10237115	CBK074443C	Enzymatic	Absorbance	5e-06	-0.105314	0	0.231521	CCOc1cc2CCNC(c3ccc(c(c3)O)OC)c2cc1OCC
F10200228	CBK043495	Enzymatic	Absorbance	5e-06	-0.0378193	0	0.231521	CNC(c1ccc(cc1)NS(c1ccc(cc1)OC(F)(F)F)(=O)=O)=O
AC2244624	CBK133466	Enzymatic	Absorbance	5e-06	-0.0224831	0	0.231521	CN1C(c2c(ncn2CC(Nc2ccc(C#N)cc2)=O)N(C)C1=O)=O
F10200934	CBK044234	Enzymatic	Absorbance	5e-06	-0.0169166	0	0.231521	CC(C)(C)c1cc(C(N2CCC(CC2)N2C(=O)OCC2(C)C)=O)n(C)n1
309516006	CBK003933C	Enzymatic	Absorbance	5e-06	0.0474244	0	0.231521	C1CN(CCN1)c1ccc(c2ccccc12)S(Nc1ccccc1OC(F)(F)F)(=O)=O
AC2213871	CBK098562	Enzymatic	Absorbance	5e-06	-0.128866	0	0.231521	Cc1ccc(c(C)c1)N1CCN(CC1)S(c1ccc(cc1)I)(=O)=O
274367005	CBK000141D	Enzymatic	Absorbance	5e-06	0.0837044	0	0.231521	C(c1ccc(cc1)[N+]([O-])=O)OC(Nc1ccc(cc1C([O-])=O)c1ccoc1)=O
279881027	CBK004229T	Enzymatic	Absorbance	5e-06	-0.106698	0	0.231521	C1CC(c2c(coc2C1)C(Nc1cncc(n1)N1CCNCC1)=O)=O
F10237314	CBK074600	Enzymatic	Absorbance	5e-06	0.0321569	0	0.231521	C1CN(CCN1Cc1ccc2c(c1)OCO2)S(c1c(cccc1F)F)(=O)=O
286058001	CBK000500	Enzymatic	Absorbance	5e-06	-0.106086	0	0.231521	CC(=O)Oc1cc(C(F)(F)F)nc(NCc2ccc(cc2)[Cl])n1
AA0347335	CBK084462	Enzymatic	Absorbance	5e-06	-0.0425559	0	0.231521	CCOC(CN1CCC(C1)Oc1cncc(n1)OCc1cccnc1)=O
AA6629003	CBK085513	Enzymatic	Absorbance	5e-06	-0.0728761	0	0.231521	C1CCCC(CC1)NC1=NC(C(C(N2CCCCCC2)=O)S1)=O
F48194024	CBK062393	Enzymatic	Absorbance	5e-06	-0.062288	0	0.231521	c1cc(sc1c1cc(C(F)(F)F)on1)S(Nc1nnn[nH]1)(=O)=O
276099315	CBK002842	Enzymatic	Absorbance	5e-06	-0.0451478	0	0.231521	Cc1ccc(c(c1)[Br])OCc1ccc(nc1)[Cl]
AA3132222	CBK112763	Enzymatic	Absorbance	5e-06	-0.0332377	0	0.231521	COc1ccc(cc1)c1cnn(c2cncnc2)n1
AD1914130	CBK137024	Enzymatic	Absorbance	5e-06	-0.0068989	0	0.231521	C(CC#N)CN1CCC2(CC1)CN(CC(N)=O)c1ccccc12
AA0347356	CBK084480	Enzymatic	Absorbance	5e-06	-0.0549566	0	0.231521	C1CN(CC1Oc1cncc(n1)OCCN1CCOCC1)Cc1ccc(cc1)[Cl]
AC2498039	CBK153547	Enzymatic	Absorbance	5e-06	0.0285112	0	0.231521	c1cc(c2cc[nH]c2c1)NS(c1ccc(cc1F)[Br])(=O)=O
147131001	CBK200001G	Enzymatic	Absorbance	5e-06	-0.0586005	0	0.231521	C1Cc2cccc(c2C1=O)OCCOc1c(nccn1)N1CCNCC1
AA0816016	CBK084325	Enzymatic	Absorbance	5e-06	-0.0056445	0	0.231521	C1COc2ccc(cc2OC1)c1ccc(c2ccccc12)N
AD6804009	CBK155427	Enzymatic	Absorbance	5e-06	-0.0928521	0	0.231521	C(c1cccc(c1)S(Nc1ccc(cc1)c1nnn[nH]1)(=O)=O)#N
286057001	CBK000427	Enzymatic	Absorbance	5e-06	-0.0504761	0	0.231521	CCCN(C(C)=O)c1nc(cc(n1)O)C(F)(F)F
E40341016	CBK045472	Enzymatic	Absorbance	5e-06	-0.00594523	0	0.231521	[H]N(C1CCN(CC1)C(=O)OCC)S(c1cc(c(s1)[Cl])[Br])(=O)=O
276099281	CBK002766	Enzymatic	Absorbance	5e-06	-0.100263	0	0.231521	C(c1ccccc1)Oc1ccccc1OCc1ccc(s1)[Cl]
AC7795001	CBK138181	Enzymatic	Absorbance	5e-06	-0.00129524	0	0.231521	CC(N1CCC(CC1)(C1(C)C(N=C(NC2C3CC4CC(C3)CC2C4)O1)=O)O)=O
AD2707028	CBK132048	Enzymatic	Absorbance	5e-06	0.0129497	0	0.231521	C1CC2(CCN(C2)C(Cc2c[nH]c3ccccc23)=O)CN(C1)CC(Nc1ncccn1)=O
F10202117	CBK038697	Enzymatic	Absorbance	5e-06	-0.0558079	0	0.231521	CC(C)(C)CC(C)(C)NC(NCCc1cccs1)=O
AA1995047	CBK159998	Enzymatic	Absorbance	5e-06	-0.131346	0	0.231521	COc1cc2c(c(cnc2cc1OC)C(NCc1cccs1)=O)O
F10200274	CBK043543	Enzymatic	Absorbance	5e-06	-0.0295116	0	0.231521	CCC(CNS(c1ccc(cc1)C(C)C)(=O)=O)O
176262062	CBK020924	Enzymatic	Absorbance	5e-06	-0.0380289	0	0.231521	C(=Cc1cccs1)c1cc(C(F)(F)F)[nH]n1
E95820014	CBK049887	Enzymatic	Absorbance	5e-06	-0.0837585	0	0.231521	[H]N(c1c2ccccc2[nH]c1C(O)=O)S(c1cc(ccc1OC)[Br])(=O)=O
F12222057	CBK115382	Enzymatic	Absorbance	5e-06	-0.100589	0	0.231521	COC(c1ccccc1N1C(c2cccc(c2C1=O)[N+]([O-])=O)=O)=O
E40389013	CBK045818	Enzymatic	Absorbance	5e-06	-0.00152374	0	0.231521	[H]N(c1nc(C)c(C(N2CCN(C)CC2)=O)s1)S(c1cc(sc1[Cl])[Cl])(=O)=O
AA0772188	CBK107383	Enzymatic	Absorbance	5e-06	-0.0373477	0	0.231521	CCCc1c(cnn1c1cc(cc(c1)[Cl])[Cl])C(N1CCN(CC1)c1ncccn1)=O
AC2208473	CBK094246	Enzymatic	Absorbance	5e-06	0.0116701	0	0.231521	Cc1ccc(cc1)n1c(C)c(c2ccc(cc12)O)[N+]([O-])=O
310481d01	CBK045923T	Enzymatic	Absorbance	5e-06	0.0469521	0	0.231521	Cc1c(c(N2CCNCC2)n(C)n1)NC(C1CCC1)=O
F10237253	CBK074549	Enzymatic	Absorbance	5e-06	-0.00876263	0	0.231521	C1C(C(N(C1=O)c1ccc(c(c1)[Cl])[Cl])=O)N1CCN(CC1)Cc1ccc2c(c1)OCO2
F16838018	CBK049988	Enzymatic	Absorbance	5e-06	0.0958987	0	0.231521	[H]N(c1c2cccnc2sc1C(O)=O)S(c1c(C)noc1C)(=O)=O
F10237241	CBK074539	Enzymatic	Absorbance	5e-06	-0.00102617	0	0.231521	COc1cc(cc(c1OC)OC)c1nc(c(N2CCOCC2)o1)S(c1ccccc1)(=O)=O
E40203020	CBK034439	Enzymatic	Absorbance	5e-06	0.0435678	0	0.231521	[H]N(CC(=O)OCC)S(Cc1ccccc1[N+]([O-])=O)(=O)=O
AD2702031	CBK131595	Enzymatic	Absorbance	5e-06	-0.0476767	0	0.231521	Cc1ccc(cc1)S(CC(N1CCCC2(CCN(C2)C(Cc2c[nH]c3ccccc23)=O)C1)=O)(=O)=O
AA5091004	CBK093662	Enzymatic	Absorbance	5e-06	-0.102988	0	0.231521	COc1ccc(cc1)C1=C2NN=C(N)N2NN1
F10237122	CBK074447	Enzymatic	Absorbance	5e-06	0.00745521	0	0.231521	C(C#N)C(N1CCN(CC1)Cc1ccc2c(c1)OCO2)=O
AA0772258	CBK107427	Enzymatic	Absorbance	5e-06	0.0141927	0	0.231521	CC(C)(CNC(c1cnc2cc(ccc2c1O)C(F)(F)F)=O)CN(C)C
AA1923090	CBK111324	Enzymatic	Absorbance	5e-06	-0.0629144	0	0.231521	C(C(O)=O)Sc1ccccc1[N+]([O-])=O
F10201734	CBK045012	Enzymatic	Absorbance	5e-06	0.123632	0	0.231521	CCc1cc(ccc1S(Nc1cccc2cccnc12)(=O)=O)[Br]
AA5966043	CBK156476	Enzymatic	Absorbance	5e-06	0.128093	0	0.231521	COc1cc(c2C(CC3(CCN(CC3)C(C3CCCO3)=O)Oc2c1)=O)OC
AC2213529	CBK074467	Enzymatic	Absorbance	5e-06	0.00687559	0	0.231521	Cc1ccc(CNc2c(C#N)nc(COc3ccc(cc3)[Br])o2)cc1
AD5174013	CBK161575	Enzymatic	Absorbance	5e-06	0.104154	0	0.231521	Cc1cc(C)c(COc2c(nccn2)OC2CCN(CCCC#N)CC2)c(C)c1
F10200691	CBK043960	Enzymatic	Absorbance	5e-06	0.00542273	0	0.231521	CCC(C)(C)c1ccc(cc1)S(N(CCC#N)Cc1cccnc1)(=O)=O
AA1923012	CBK113231	Enzymatic	Absorbance	5e-06	-0.0372273	0	0.231521	c1cc(ccc1NS(c1cc(C(O)=O)c(cc1[Cl])[Cl])(=O)=O)O
176263082	CBK021248	Enzymatic	Absorbance	5e-06	-0.0293711	0	0.231521	COc1ccc2cc3C=Nn4cnnc4Sc3nc2c1
176251294	CBK017821B	Enzymatic	Absorbance	5e-06	-0.079567	0	0.231521	CN1CCC2(CC1)c1cc(ccc1NC(=O)S2)[Br]
AA1923019	CBK113252	Enzymatic	Absorbance	5e-06	-0.0291527	0	0.231521	C1CC2=C(C1)NC(NC2=O)=S
176253298	CBK018424	Enzymatic	Absorbance	5e-06	-0.0530115	0	0.231521	c1ccc(c(c1)C(F)(F)F)OC1=NNC(=C(N)O1)N
AA0340146	CBK082962T	Enzymatic	Absorbance	5e-06	0.00399837	0	0.231521	CCN1CCC(CC1)Oc1c(nccn1)OCc1cc(C)on1
AA0763421	CBK084006	Enzymatic	Absorbance	5e-06	0.0411527	0	0.231521	CS(N1CC2(CCN(CC2)Cc2cccnc2)c2ccccc12)(=O)=O
279834001	CBK000134	Enzymatic	Absorbance	5e-06	-0.0522843	0	0.231521	CC(C)(C)OC(N1CCN(CC1)c1ccc(cn1)[N+]([O-])=O)=O
AA0803078	CBK070673	Enzymatic	Absorbance	5e-06	0.0638657	0	0.231521	CCNC(Nc1ccc2c(ccnc2n1)c1ccc2c(CCO2)c1)=O
176258299	CBK019941	Enzymatic	Absorbance	5e-06	-0.00653672	0	0.231521	CC1(C)CC(c2c(C1)nc(NC(c1cccc(c1)C(F)(F)F)=O)s2)=O
AA0347239	CBK084375	Enzymatic	Absorbance	5e-06	-0.0264356	0	0.231521	CCOC(CN1CCC(C1)Oc1cncc(n1)OCC1COc2ccccc2O1)=O
176251180	CBK017707C	Enzymatic	Absorbance	5e-06	0.0370639	0	0.231521	C#CCNCCCOc1ccccc1Oc1ccccc1
AA9305002	CBK076727	Enzymatic	Absorbance	5e-06	-0.0360598	0	0.231521	CC(C)C1C(N(C)C(=NC2CC3CCC2C3)S1)=O
AD1907182	CBK131524	Enzymatic	Absorbance	5e-06	0.0108666	0	0.231521	COc1cc(CN2CCC3(CC2)CN(CCO)c2ccccc23)cc(c1OC)OC
276099040	CBK002625	Enzymatic	Absorbance	5e-06	-0.0429875	0	0.231521	COc1ccc(c(n1)Sc1cccs1)[N+]([O-])=O
129668001	CBK001972	Enzymatic	Absorbance	5e-06	-0.0341567	0	0.231521	C(COc1ccccc1c1nnco1)O
AC2208278	CBK094069	Enzymatic	Absorbance	5e-06	0.084209	0	0.231521	C1NC(c2c(csc2N=1)c1ccc(cc1)[Cl])=S
176266011	CBK022088	Enzymatic	Absorbance	5e-06	-0.032575	0	0.231521	CC(c1nnnn1C(C)(C)Cc1ccccc1)=O
AA3132653	CBK112924	Enzymatic	Absorbance	5e-06	-0.0285079	0	0.231521	CN(C)Cc1ccccc1n1ncc(c2ccc(cc2F)[Br])n1
275031001	CBK000575	Enzymatic	Absorbance	5e-06	-0.00347036	0	0.231521	[H]OC(Cc1csc(NS(c2ccc(cc2C)OC(F)(F)F)(=O)=O)n1)=O
AC2217441	CBK102003	Enzymatic	Absorbance	5e-06	-0.131812	0	0.231521	COc1cc(C=C2C(NC(N2)=S)=O)c(cc1O)[Cl]
284768017	CBK003731C	Enzymatic	Absorbance	5e-06	-0.0360284	0	0.231521	CCOC(c1ccccc1NC(n1ccc2c(cccc12)N1CCNCC1)=O)=O
E59330195	CBK067573	Enzymatic	Absorbance	5e-06	-0.0537817	0	0.231521	C1=C(C(NS(c2ccccc2[Br])(=O)=O)=NC(N1)=O)F
AA0340233	CBK083046T	Enzymatic	Absorbance	5e-06	-0.0128017	0	0.231521	COc1ccc(cc1OC)Oc1c(nccn1)N1CCN(CC1)Cc1ccc(cc1)[N+]([O-])=O
315140005	CBK034349	Enzymatic	Absorbance	5e-06	-0.0381495	0	0.231521	[H]N(c1cccc(c1)C(=O)OCC)S(c1ccc(cc1)NC(C)=O)(=O)=O
AA8915001	CBK075044	Enzymatic	Absorbance	5e-06	0.0580351	0	0.231521	CCc1nnc(NCC2CCCCC2)s1
E95820017	CBK049889	Enzymatic	Absorbance	5e-06	-0.0372273	0	0.231521	[H]N(c1c2ccccc2[nH]c1C(O)=O)S(c1cccc(c1C)[Cl])(=O)=O
AA3153023	CBK131436	Enzymatic	Absorbance	5e-06	0.0105902	0	0.231521	C(C1C(NC(N1)=O)=O)C(N1CCC2(CCN(C2)C(Cc2c[nH]c3ccccc23)=O)C1)=O
AA0817016	CBK083726	Enzymatic	Absorbance	5e-06	-0.000493303	0	0.231521	CCNC(Nc1ccc(c2ccc3c(c2)OCCCO3)c2ccccc12)=O
E40265042	CBK042220	Enzymatic	Absorbance	5e-06	-0.0238543	0	0.231521	[H]N(CC(N1CCOCC1)=O)S(Cc1ccccc1[N+]([O-])=O)(=O)=O
176256197	CBK019232	Enzymatic	Absorbance	5e-06	-0.110799	0	0.231521	Cc1cc(nc(n1)OCC#N)Oc1ccc(cc1[Cl])[Cl]
F10201114	CBK044383	Enzymatic	Absorbance	5e-06	-0.0821073	0	0.231521	CC1(C)COC(N1C1CCN(CC1)C(c1ccno1)=O)=O
312437002	CBK026673	Enzymatic	Absorbance	5e-06	-0.00030559	0	0.231521	Cc1nnc(NS(c2ccc(cc2)OC(F)(F)F)(=O)=O)s1
AC2210347	CBK095107	Enzymatic	Absorbance	5e-06	-0.0342926	0	0.231521	Cc1ccc(cc1)c1csc(NC(c2ccc(cc2)F)=O)n1
315551015	CBK056695	Enzymatic	Absorbance	5e-06	0.00872936	0	0.231521	CC(C)(C)OC(NCCNCc1ccccc1C(F)(F)F)=O
AC2218274	CBK102813	Enzymatic	Absorbance	5e-06	0.000120458	0	0.231521	C1CCN(C1)S(c1ccc(cc1)C(Nc1nc(cs1)c1cccc(c1)[N+]([O-])=O)=O)(=O)=O
AA0347033	CBK084209	Enzymatic	Absorbance	5e-06	-0.0646349	0	0.231521	COc1c(nccn1)N1CCN(CC1)Cc1ccc(c(c1)[Cl])[Cl]
310446b12	CBK034124T	Enzymatic	Absorbance	5e-06	-0.0521622	0	0.231521	CC(=Cc1ccc(c(c1)OC)OC)C(Nc1cccnc1N1CCNCC1)=O
E65385001	CBK059059C	Enzymatic	Absorbance	5e-06	-0.0476345	0	0.231521	C1CN(CCN1)c1c2ccn(c2ccn1)S(c1ccc(c(c1)[Cl])F)(=O)=O
AC2211523	CBK096257	Enzymatic	Absorbance	5e-06	-0.00438127	0	0.231521	COc1cccc(c1)C(Nc1nc(cs1)c1ccc(cc1)S(N1CCCC1)(=O)=O)=O
F10237133	CBK074456	Enzymatic	Absorbance	5e-06	-0.0667824	0	0.231521	COc1ccc(cc1OC)c1csc(Nc2ccc(cc2)N)n1
F10200554	CBK043825	Enzymatic	Absorbance	5e-06	0.0589752	0	0.231521	COC(c1ccc(Cn2cc(cn2)NC(NCCc2cccs2)=O)o1)=O
AA0340197	CBK083011	Enzymatic	Absorbance	5e-06	0.0267484	0	0.231521	C1CN(CCN1Cc1cccnc1)c1c(nccn1)Oc1ccc(cc1)F
AC6896015	CBK200417	Enzymatic	Absorbance	5e-06	-0.0307402	0	0.231521	C[C@H]1CN(C[C@@H](C)O1)C(=O)OCCc1ccsc1
AA1923175	CBK115571	Enzymatic	Absorbance	5e-06	-0.10392	0	0.231521	C(C(O)=O)Sc1ccc(cc1)[Cl]
AA0340206	CBK083020T	Enzymatic	Absorbance	5e-06	-0.039529	0	0.231521	CCN(CC)C(CN1CCN(CC1)c1c(nccn1)Oc1ccc(cc1)F)=O
176201020	CBK004817	Enzymatic	Absorbance	5e-06	0.00206104	0	0.231521	CN(C)C(=O)Oc1nnc(n1c1ccc(cc1)[Cl])SCC=C
F10237291	CBK074581	Enzymatic	Absorbance	5e-06	-0.0542334	0	0.231521	COc1cc(CNc2cccc(c2)C(O)=O)cc(c1OCC=C)[Br]
AA3132158	CBK112728	Enzymatic	Absorbance	5e-06	-0.0556057	0	0.231521	CSc1ccc(cc1)n1ncc(c2ccc(cc2F)F)n1
176253157	CBK018284	Enzymatic	Absorbance	5e-06	-0.124169	0	0.231521	CSc1c2c(CCc3conc23)c(C(NC(N2CCOCC2)=O)=O)s1
273666001	CBK200005G	Enzymatic	Absorbance	5e-06	-0.0187348	0	0.231521	C1Cc2ccccc2C1Oc1cncc(n1)N1CCNCC1
AA0820005	CBK085711	Enzymatic	Absorbance	5e-06	0.0164098	0	0.231521	c1ccc2c(c1)cc(N)nc2c1cc(cc(c1)F)F
AA3132277	CBK112794	Enzymatic	Absorbance	5e-06	0.0518016	0	0.231521	c1cc(ccc1c1cnn(c2ccc(cc2)O)n1)[Cl]
276099144	CBK002559	Enzymatic	Absorbance	5e-06	0.0527323	0	0.231521	C1CCc2c(C1)cccc2Oc1ccc(cc1[N+]([O-])=O)F
AA3132237	CBK112773	Enzymatic	Absorbance	5e-06	0.0211252	0	0.231521	COc1ccc(cc1)c1cnn(c2ccc(cc2)OC(F)(F)F)n1
143104001	CBK001825G	Enzymatic	Absorbance	5e-06	0.0559787	0	0.231521	C1CN(CCN1)c1c(nsn1)OCCOc1cccnc1
AA0583001	CBK081524	Enzymatic	Absorbance	5e-06	0.00125075	0	0.231521	CCN(CC)C(CCCc1c(Cc2c(cccc2[Cl])[Cl])c(n[nH]1)O)=O
AA2936030	CBK092342	Enzymatic	Absorbance	5e-06	0.0935721	0	0.231521	C(CC(F)(F)F)C(NCc1csc(c2ccccc2)n1)=O
AA8821001	CBK076759	Enzymatic	Absorbance	5e-06	0.0103841	0	0.231521	CCC1(CC)C(NC(C(C)(C)C)=NC1=O)=O
F16666010	CBK063301	Enzymatic	Absorbance	5e-06	-0.100601	0	0.231521	c1ccc2c(c1)cc(NC(C(F)(F)F)=O)nc2[Br]
AA0347147	CBK084275	Enzymatic	Absorbance	5e-06	-0.017967	0	0.231521	CS(Nc1c(nccn1)OC1CCN(CCCO)CC1)(=O)=O
AA0365009	CBK089492	Enzymatic	Absorbance	5e-06	0.0960108	0	0.231521	CC(C)Nc1c(nccn1)Sc1ccccc1O
AA0550003	CBK075015	Enzymatic	Absorbance	5e-06	-0.0265497	0	0.231521	CCCc1c(Cc2ccc(cc2F)F)c(n[nH]1)O
AA8574003	CBK105766	Enzymatic	Absorbance	5e-06	0.0338819	0	0.231521	CCCCNC(Nc1c(c2ccc(cc2)C(N2CCOCC2)=O)nc(cn1)c1ccc(C#N)cc1)=O
AA0607001	CBK067436	Enzymatic	Absorbance	5e-06	0.059693	0	0.231521	C1CC(N(Cc2cccc(c2)c2ccnc(NS(c3ccc(cc3)[Cl])(=O)=O)n2)C1=O)=O
AA0353064	CBK115752	Enzymatic	Absorbance	5e-06	-0.00707238	0	0.231521	Cc1c(CCOc2c(nccn2)N2CCCC2)scn1
176252284	CBK018110	Enzymatic	Absorbance	5e-06	0.0513554	0	0.231521	CCOC(c1c(NC2CCCCC2)nc(c2cccs2)nn1)=O
AA0366030	CBK093784	Enzymatic	Absorbance	5e-06	-0.0110338	0	0.231521	CC(C)Nc1cc(ncn1)Sc1nnc(COC)s1
307530010	CBK004510	Enzymatic	Absorbance	5e-06	0.0730186	0	0.231521	[H]N(c1ccsc1C(=O)OC)S(c1ccc(cc1[N+]([O-])=O)C(F)(F)F)(=O)=O
AA0803019	CBK070690	Enzymatic	Absorbance	5e-06	0.0168648	0	0.231521	CCNC(Nc1c2c(cccn2)c(cn1)c1ccc(cc1)OC(F)(F)F)=O
310432d06	CBK026740T	Enzymatic	Absorbance	5e-06	0.0460802	0	0.231521	CSc1nc(cc(n1)N1CCNCC1)NC(C1CCCO1)=O
276099219	CBK002718	Enzymatic	Absorbance	5e-06	-0.0854611	0	0.231521	C(c1ccc(nc1)[Cl])Oc1cccc2cccnc12
315122085	CBK034395	Enzymatic	Absorbance	5e-06	0.0717659	0	0.231521	[H]N(c1ccc(cc1)C(N(CC)CC)=O)S(c1ccc(cc1)c1ccccc1)(=O)=O
AB6897003	CBK200427T	Enzymatic	Absorbance	5e-06	0.0861545	0	0.231521	CN1C(=Cc2c(C1=O)nc(c1ccccc1SCCO)o2)c1ccc(CN2CCCC2)cc1
AA2939047	CBK093488	Enzymatic	Absorbance	5e-06	0.0408737	0	0.231521	C1C(N(c2cccc(c2)F)C2(C(Nc3ccccc23)=O)S1)=O
F48010780	CBK062728	Enzymatic	Absorbance	5e-06	0.0823593	0	0.231521	[H]N(c1ccc2c(cc[nH]2)c1)S(C)(=O)=O
AD1926109	CBK200220	Enzymatic	Absorbance	5e-06	0.0661524	0	0.231521	Cc1c(c(C)on1)NC(c1cnc2ccccc2n1)=O
AD9228005	CBK161121A	Enzymatic	Absorbance	5e-06	0.056737	0	0.231521	COc1cc(nc(CN2CCOC3(CCN(CC3)C(c3ccc4ccccc4c3)=O)C2)n1)OC
AA1923151	CBK113681	Enzymatic	Absorbance	5e-06	0.0260842	0	0.231521	Cc1c(cc(o1)S(N(C)C)(=O)=O)C(O)=O
AA3133187	CBK112995	Enzymatic	Absorbance	5e-06	0.0296387	0	0.231521	Cc1ccc(cc1n1cc(c2ccc(cc2F)F)nn1)[Cl]
AA4869002	CBK154228	Enzymatic	Absorbance	5e-06	-0.00424382	0	0.231521	CCOc1ccc(cc1)OC(C1CCN(CC1)C(CC(C)C)=O)=O
AC2221180	CBK108116	Enzymatic	Absorbance	5e-06	0.0703543	0	0.231521	Cc1ccc(C)c2c1C=C(CN(CCN1CCOCC1)Cc1nnnn1C1CCCCC1)C(N2)=O
AA2939036	CBK093478	Enzymatic	Absorbance	5e-06	0.0433431	0	0.231521	CCN(CC)C(CN1C(C2(c3ccccc13)Nc1ccccc1C(N2c1ccc(C)cc1)=O)=O)=O
315190006	CBK042264	Enzymatic	Absorbance	5e-06	0.0840769	0	0.231521	[H]N(c1c(ccs1)C(N1CCN(C)CC1)=O)S(c1ccc(C)cc1)(=O)=O
AA1923007	CBK113239	Enzymatic	Absorbance	5e-06	0.0857497	0	0.231521	c1ccc2C(N(C(c2c1)Nc1cccnc1)c1ccccn1)=O
307545023	CBK004571	Enzymatic	Absorbance	5e-06	0.156029	0	0.231521	[H]N(c1ccsc1C(Nc1ccc(cc1)F)=O)S(c1ccc(C)cc1)(=O)=O
284768013	CBK003745C	Enzymatic	Absorbance	5e-06	0.118696	0	0.231521	C1CN(CCN1)c1cccc2c1ccn2C(Nc1c(cccc1F)F)=O
AD8906003	CBK200095	Enzymatic	Absorbance	5e-06	0.0389827	0	0.231521	CC(C)CSc1nnc(c2c(c(C)cs2)[Cl])n1CC(C)=C
E65375A01	CBK051673C	Enzymatic	Absorbance	5e-06	-0.0708736	0	0.231521	C1CN(CCN1)c1c2cc[nH]c2ccn1
F10237213	CBK074518	Enzymatic	Absorbance	5e-06	0.0145133	0	0.231521	COC(c1ccc(CN2CCN(CC2)CCN2C(c3cccc4cccc(C2=O)c34)=O)cc1)=O
F10238077	CBK074698	Enzymatic	Absorbance	5e-06	0.0460899	0	0.231521	C1CN(CCN1CC(COc1ccc(cc1)F)O)c1nc(c2ccccc2)ns1
F10237061	CBK074851C	Enzymatic	Absorbance	5e-06	0.075824	0	0.231521	C1CN(CCN1CC(COCc1ccccc1)O)c1ccccc1F
F10238172	CBK074780	Enzymatic	Absorbance	5e-06	0.00745521	0	0.231521	C1CS(CCN1Cc1ccc2c(c1)OCO2)(=O)=O
F10237195	CBK074857C	Enzymatic	Absorbance	5e-06	0.0580641	0	0.231521	C1CN(CCN1CC(COCc1ccc(cc1)[Cl])O)C(c1ccccc1)c1ccccc1
176261090	CBK020648	Enzymatic	Absorbance	5e-06	0.020383	0	0.231521	C1CCc2c(C1)c(c1ccccc1)nc1c2nc(N)[nH]1
AA0819038	CBK085672	Enzymatic	Absorbance	5e-06	0.0549008	0	0.231521	CC(C)c1ccc(c(c1)c1cc2ccc(NS(C)(=O)=O)nc2nc1)OC
E91475001	CBK051078C	Enzymatic	Absorbance	5e-06	0.420841	1	0.231521	C1CN(CCN1)c1cncc(n1)S(c1ccccc1)(=O)=O
276099402	CBK002954	Enzymatic	Absorbance	5e-06	0.0140073	0	0.231521	CC1=CC(=O)Oc2cc(ccc12)Sc1ccc(cc1)[N+]([O-])=O
AA0347339	CBK084465	Enzymatic	Absorbance	5e-06	0.024561	0	0.231521	C(CN1CCC(C1)Oc1cncc(n1)OCc1cccnc1)CO
176234162	CBK013402	Enzymatic	Absorbance	5e-06	-0.0224934	0	0.231521	Cc1ccc(cc1N1CCNCC1)[Cl]
AA0347308	CBK084436	Enzymatic	Absorbance	5e-06	0.0851562	0	0.231521	C(CC#N)CN1CCC(C1)Oc1cncc(n1)OCc1ccc(c(c1)[Cl])[Cl]
AC2450010	CBK144447	Enzymatic	Absorbance	5e-06	-0.061999	0	0.231521	Cc1cc(C(N2CCN(CC2)C(c2ccco2)=O)=O)n[nH]1
F10234235	CBK074581	Enzymatic	Absorbance	5e-06	0.0830486	0	0.231521	COc1cc(CNc2cccc(c2)C(O)=O)cc(c1OCC=C)[Br]
AA0816005	CBK084314	Enzymatic	Absorbance	5e-06	0.0950443	0	0.231521	c1ccc2c(ccc(c3cc(cc(c3)F)F)c2c1)N
315170034	CBK039007	Enzymatic	Absorbance	5e-06	0.0355207	0	0.231521	[H]N(c1cccc(c1)C(N1CCOCC1)=O)S(c1cc(c(cc1F)[Br])F)(=O)=O
AA0340104	CBK082922T	Enzymatic	Absorbance	5e-06	0.0580882	0	0.231521	COc1ccc(CN2CCC(CC2)Oc2c(nccn2)OCCN2CCOCC2)cc1
E40341021	CBK045468	Enzymatic	Absorbance	5e-06	0.102814	0	0.231521	[H]N(C1CCN(CC1)C(=O)OCC)S(c1ccc(C)c(c1)[N+]([O-])=O)(=O)=O
AA8914001	CBK075042	Enzymatic	Absorbance	5e-06	0.0921168	0	0.231521	CC(C)(C)C1=NN(CC2CCCCC2)C(=N)S1
AD1907233	CBK126787	Enzymatic	Absorbance	5e-06	0.0569639	0	0.231521	C(CN1CCC2(CC1)CN(CC(N)=O)c1ccccc12)CN1C(Nc2ccccc12)=O
176235119	CBK013564	Enzymatic	Absorbance	5e-06	0.0280064	0	0.231521	C(CC(O)=O)C1C(Nc2nc(c3ccccc3)c(c3ccccc3)n2N=1)=O
AA0353142	CBK115788	Enzymatic	Absorbance	5e-06	-0.0103684	0	0.231521	C(COc1cc(ccn1)C(F)(F)F)Oc1cccc(c1)O
F48010024	CBK062019	Enzymatic	Absorbance	5e-06	0.0900217	0	0.231521	[H]N(c1nnc(C(F)(F)F)s1)S(c1ccc(c2cc(C(F)(F)F)on2)s1)(=O)=O
315170021	CBK038976	Enzymatic	Absorbance	5e-06	0.023657	0	0.231521	[H]N(c1cccc(c1)C(N1CCN(C)CC1)=O)S(c1ccc(C)c(c1)[N+]([O-])=O)(=O)=O
276099438	CBK002916	Enzymatic	Absorbance	5e-06	0.0217226	0	0.231521	Cc1cc(CSc2cccc(c2)F)no1
305030030	CBK027775	Enzymatic	Absorbance	5e-06	0.0887404	0	0.231521	Cc1c(C(N)=O)c(NC(C(F)(F)F)=O)sc1C
176245273	CBK016064	Enzymatic	Absorbance	5e-06	-0.014639	0	0.231521	CCN(CC)CCN1C(N2C(CC(c3ccccc3)Sc3ccccc23)=N1)=O
AA3133046	CBK112949	Enzymatic	Absorbance	5e-06	0.0985746	0	0.231521	c1cc(cc(c1)C(F)(F)F)c1cn(c2cccc(c2)C(O)=O)nn1
AA0347369	CBK084492	Enzymatic	Absorbance	5e-06	0.0957961	0	0.231521	C1CN(CCN2CCOCC2)CC1Oc1cncc(n1)OCCN1CCOCC1
AA0340327	CBK083133T	Enzymatic	Absorbance	5e-06	0.0307751	0	0.231521	C1CN(CCN1Cc1ccc(cc1)C(F)(F)F)c1c(nccn1)OCc1cccnc1
315150020	CBK038906	Enzymatic	Absorbance	5e-06	0.0372604	0	0.231521	[H]N(c1cccc(c1)C(O)=O)S(Cc1ccccc1[N+]([O-])=O)(=O)=O
AA0340340	CBK083144	Enzymatic	Absorbance	5e-06	0.0428008	0	0.231521	C(CC#N)CN1CCN(CC1)c1c(nccn1)OCc1cccnc1
AC2210597	CBK095353	Enzymatic	Absorbance	5e-06	0.0276103	0	0.231521	c1ccc2c(c1)nc(c1c(ccc(n1)[Cl])[Cl])o2
AA5966023	CBK156457	Enzymatic	Absorbance	5e-06	0.0579194	0	0.231521	CC(c1ccc(cc1)C(N1CCC2(CC1)CC(c1ccc(cc1O2)OC)=O)=O)=O
AA0366152	CBK093782	Enzymatic	Absorbance	5e-06	0.0555487	0	0.231521	c1ccc(c(c1)N)Sc1ccc(cn1)C(F)(F)F
E37640006	CBK034756C	Enzymatic	Absorbance	5e-06	-0.020752	0	0.231521	Cc1ccc(C#N)c(c1)S(Nc1cc(c2c(cco2)c1)N1C[C@H](C)N[C@H](C)C1)(=O)=O
AC2216510	CBK074539	Enzymatic	Absorbance	5e-06	0.0113287	0	0.231521	COc1cc(cc(c1OC)OC)c1nc(c(N2CCOCC2)o1)S(c1ccccc1)(=O)=O
AA1404009	CBK067584	Enzymatic	Absorbance	5e-06	0.110978	0	0.231521	CSc1ccc(cc1)c1cnc(c2c1cccn2)N
AA2923083	CBK091348	Enzymatic	Absorbance	5e-06	0.059115	0	0.231521	c1cc2cc(c(nc2nc1)[Cl])NC(c1ccc(cc1[N+]([O-])=O)C(F)(F)F)=O
F10237111	CBK074439	Enzymatic	Absorbance	5e-06	-0.00456964	0	0.231521	COc1cccc(C=NN2C(c3cccc(c3O)OC)Nc3cc(ccc3C2=O)[N+]([O-])=O)c1O
305038015	CBK027833	Enzymatic	Absorbance	5e-06	0.0420724	0	0.231521	Cc1c(c(C)[nH]n1)SC1C(NC(NN=1)=O)=O
AA5966077	CBK156508	Enzymatic	Absorbance	5e-06	0.0634098	0	0.231521	Cc1c(C(N2CCC3(CC2)CC(c2cc(ccc2O3)[Br])=O)=O)c(C)on1
AC2213080	CBK097787	Enzymatic	Absorbance	5e-06	0.0581026	0	0.231521	C1CCc2c(C1)nc(NS(c1ccc(cc1)[Br])(=O)=O)s2
284260001	CBK000363C	Enzymatic	Absorbance	5e-06	0.0362434	0	0.231521	CC(Nc1ccc(cc1)S(Nc1ccnc(n1)N1CCNCC1)(=O)=O)=O
AA5966069	CBK156502	Enzymatic	Absorbance	5e-06	0.0577505	0	0.231521	Cc1cnc(cn1)C(N1CCC2(CC1)CC(c1cc(cc(c1O2)[Cl])[Cl])=O)=O
AA2725005	CBK075110T	Enzymatic	Absorbance	5e-06	0.0546155	0	0.231521	[H][C@@]12CCN(C[C@]2(CN(C)C1)c1ccc(c(c1)OC)OC)C(c1ccc2c(c1)OC(O2)(F)F)=O
F12217051	CBK067741	Enzymatic	Absorbance	5e-06	0.0482613	0	0.231521	Cc1ccc(cc1)C1=NC(C(=Cc2ccccc2OCC(=O)OC)S1)=O
AD6802029	CBK155686	Enzymatic	Absorbance	5e-06	0.0449393	0	0.231521	c1cc(cc(c1)NS(c1cccc(c1[Cl])[Cl])(=O)=O)C(O)=O
AA0763436	CBK084014	Enzymatic	Absorbance	5e-06	0.000323282	0	0.231521	CS(N1CC2(CCN(CCCC#N)CC2)c2ccccc12)(=O)=O
AC2200002	CBK085861	Enzymatic	Absorbance	5e-06	0.0304195	0	0.231521	COc1c2cc[nH]c2nc(n1)SC
F12221090	CBK115343	Enzymatic	Absorbance	5e-06	-0.00796061	0	0.231521	Cc1cc(C(=O)OC)c2c(c(C)sc2n1)N
AD2744093	CBK161732	Enzymatic	Absorbance	5e-06	-0.0695208	0	0.231521	CS(Nc1ccc(CNC(c2ccccc2Nc2cccc(c2)C(F)(F)F)=O)cc1)(=O)=O
F58208002	CBK059215T	Enzymatic	Absorbance	5e-06	-0.0226331	0	0.231521	CN(C(CC1C(N=C(Nc2cc(cc(c2)C(F)(F)F)C(F)(F)F)S1)=O)=O)c1ccccc1
AA0371139	CBK113286	Enzymatic	Absorbance	5e-06	0.010173	0	0.231521	C1COCCN1CCOc1cc(ccn1)C(F)(F)F
176233033	CBK012989	Enzymatic	Absorbance	5e-06	-0.0253101	0	0.231521	CC(C)N1C(COc2ccc(cc2)OC(F)(F)F)=NNC1=S
AA0355182	CBK107200	Enzymatic	Absorbance	5e-06	-0.0202667	0	0.231521	CCOC(CSc1c(C(F)(F)F)nc2ccccc2n1)=O
176244209	CBK015721	Enzymatic	Absorbance	5e-06	0.0429327	0	0.231521	c1ccc(c(c1)[N+]([O-])=O)S(Nc1cc(ccc1[Cl])C(F)(F)F)(=O)=O
AA0340100	CBK082918T	Enzymatic	Absorbance	5e-06	-0.000376613	0	0.231521	C1CN(CCC1Oc1c(nccn1)OCCN1CCOCC1)Cc1ccc(cc1)[Cl]
F16666007	CBK063298	Enzymatic	Absorbance	5e-06	-0.0187554	0	0.231521	Cc1ccccc1C(NCC(Nc1cc2ccccc2c(n1)[Br])=O)=O
E40305031	CBK043353	Enzymatic	Absorbance	5e-06	-0.000173701	0	0.231521	[H]N(c1ccccc1C(N1CCOCC1)=O)S(c1ccc(cc1[N+]([O-])=O)C(F)(F)F)(=O)=O
AA0366182	CBK093773	Enzymatic	Absorbance	5e-06	0.0152342	0	0.231521	c1ccc2c(c1)nc(c(n2)Sc1ccncc1)C(F)(F)F
AA3132254	CBK112782	Enzymatic	Absorbance	5e-06	-0.0746331	0	0.231521	CSc1ccc(cc1)n1ncc(c2ccc(cc2)[Cl])n1
F10228099	CBK072998	Enzymatic	Absorbance	5e-06	-0.0412517	0	0.231521	Cc1cc(NC(c2ccc3C(N(CC4CCCO4)C(c3c2)=O)=O)=O)no1
AA2923055	CBK091342	Enzymatic	Absorbance	5e-06	-0.244872	0	0.231521	CCC(C)(C)C(Nc1ccc(c2ccccc12)[Br])=O
AA2935230	CBK091510	Enzymatic	Absorbance	5e-06	-0.122915	0	0.231521	COc1ccccc1N1CCN(CC1)C(c1ccc2c(c1)no[n+]2[O-])=O
3.10446e+17	CBK034157T	Enzymatic	Absorbance	5e-06	0.0709888	0	0.231521	CC(=Cc1ccc(c(c1)OC)OC)C(NCc1ccccc1OC1CCNC1)=O
F10233437	CBK077746	Enzymatic	Absorbance	5e-06	0.0109871	0	0.231521	CCOC(c1ccc(cc1)NS(c1cc(ccc1[Cl])[Cl])(=O)=O)=O
310447a12	CBK036325T	Enzymatic	Absorbance	5e-06	0.0360026	0	0.231521	C1CNCCN(C1)c1ccccc1NC(c1ccnc2ccccc12)=O
AA0340361	CBK083162T	Enzymatic	Absorbance	5e-06	-0.0442621	0	0.231521	C1CN(CCC1Oc1c(nccn1)OCc1cccnc1)Cc1ccc(cc1)[N+]([O-])=O
307545047	CBK004586	Enzymatic	Absorbance	5e-06	0.0745411	0	0.231521	[H]N(c1ccsc1C(Nc1ccc(cc1)F)=O)S(c1cc(c(cc1F)[Br])F)(=O)=O
AA1404049	CBK061865	Enzymatic	Absorbance	5e-06	-0.0603893	0	0.231521	c1ccc(cc1)c1ccc2ccc(N)nc2n1
AA6926003	CBK076750	Enzymatic	Absorbance	5e-06	0.00407418	0	0.231521	CCC1CCCCN1C(c1cccc(C)n1)=O
AC2215436	CBK100075	Enzymatic	Absorbance	5e-06	0.0157397	0	0.231521	COc1cc(C=C2C(NC(=O)S2)=O)cc(c1O)I
AA0763439	CBK084015	Enzymatic	Absorbance	5e-06	0.0281153	0	0.231521	CS(N1CC2(CCN(CCc3ccccc3)CC2)c2ccccc12)(=O)=O
AA1866001	CBK083470	Enzymatic	Absorbance	5e-06	-0.0452902	0	0.231521	C1Cc2c(Cc3c(cccc3[Cl])[Cl])c(nn2C1=O)O
F48010682	CBK062466	Enzymatic	Absorbance	5e-06	-0.0388154	0	0.231521	CC(CCCC(C)(C)O)NS(c1ccc(c2ccon2)s1)(=O)=O
AC6812009	CBK107846	Enzymatic	Absorbance	5e-06	-0.0224986	0	0.231521	COc1ccccc1NC(c1c(Cc2c(cccc2[Cl])[Cl])c(n[nH]1)O)=O
315140011	CBK034332	Enzymatic	Absorbance	5e-06	-0.0451478	0	0.231521	[H]N(c1cccc(c1)C(=O)OCC)S(c1ccc(CCC)cc1)(=O)=O
AA0340374	CBK083173	Enzymatic	Absorbance	5e-06	-0.0216973	0	0.231521	CSCCN1CCC(CC1)Oc1c(nccn1)OCc1cccnc1
AA0340079	CBK082897	Enzymatic	Absorbance	5e-06	-0.0705177	0	0.231521	CCOC(CN1CCN(CC1)c1c(nccn1)OCCN1CCOCC1)=O
AD9228001	CBK161118A	Enzymatic	Absorbance	5e-06	0.0227623	0	0.231521	C1CN(CCC12CN(CCO2)Cc1ccccc1)C(c1ccc2ccccc2c1)=O
AC7165001	CBK149698	Enzymatic	Absorbance	5e-06	0.00958471	0	0.231521	c1ccc(c(c1)S(Nc1c(nccn1)[Cl])(=O)=O)[Cl]
F10201604	CBK044882	Enzymatic	Absorbance	5e-06	0.0637745	0	0.231521	CCc1cc(ccc1S(NCCOc1ccccc1)(=O)=O)[Br]
AA2936055	CBK092353	Enzymatic	Absorbance	5e-06	0.0255783	0	0.231521	Cc1c(CNC(CCCc2ccc(c(c2)OC)OC)=O)sc(c2ccccc2)n1
AA3054869	CBK087441	Enzymatic	Absorbance	5e-06	-0.0226382	0	0.231521	COc1cccc(c1)N1CCC(N1)=O
AA0347367	CBK084491	Enzymatic	Absorbance	5e-06	-0.0321577	0	0.231521	CCOC(CN1CCC(C1)Oc1cncc(n1)OCCN1CCOCC1)=O
F10201559	CBK044838	Enzymatic	Absorbance	5e-06	0.0419844	0	0.231521	c1cc(c(cc1NS(c1ccc(c(c1)[Cl])[Cl])(=O)=O)[Cl])[Cl]
F10238058	CBK074683	Enzymatic	Absorbance	5e-06	-0.0908038	0	0.231521	C1CN(CCN1CC(CSc1ccccc1)O)C(c1ccccc1)c1ccccc1
AA0340093	CBK082911T	Enzymatic	Absorbance	5e-06	0.000551417	0	0.231521	C(CN1CCN(CC1)c1c(nccn1)OCCN1CCOCC1)c1ccc2ccccc2c1
AA0355175	CBK107864	Enzymatic	Absorbance	5e-06	0.0135613	0	0.231521	C(CSc1nccc(C(F)(F)F)n1)C(O)=O
AA0347162	CBK084288	Enzymatic	Absorbance	5e-06	-0.0446574	0	0.231521	C1CC(N(CCOc2c(nccn2)N2CCN(CC2)Cc2ccccc2)C1=O)=O
AA0355089	CBK107184	Enzymatic	Absorbance	5e-06	0.00739978	0	0.231521	C1CCN(C1)c1cc(ncn1)SCc1cccc(c1)C(F)(F)F
F10238248	CBK074842	Enzymatic	Absorbance	5e-06	-0.0237611	0	0.231521	CC(C)(C)C(N1CCN(CC1)Cc1ccc2c(c1)OCO2)=O
AE0315137	CBK162143	Enzymatic	Absorbance	5e-06	-0.0611377	0	0.231521	CCc1c(C)nc2c(cnn2c1C)C(NCCOC)=O
AD2732025	CBK149807	Enzymatic	Absorbance	5e-06	0.0734565	0	0.231521	COc1cccc2cc(C(NCCN3CCOCC3)=O)oc12
285911001	CBK001804	Enzymatic	Absorbance	5e-06	0.0652948	0	0.231521	C(CO)Nc1nc(cc(n1)O)C(F)(F)F
AA0820111	CBK085772	Enzymatic	Absorbance	5e-06	0.0281153	0	0.231521	CCNc1cc2ccccc2c(c2cccc(c2)C(F)(F)F)n1
AA0771125	CBK107299	Enzymatic	Absorbance	5e-06	0.0365088	0	0.231521	CN(C)CCNC(Cc1csc(c2ccc(cc2)[Cl])n1)=O
276099355	CBK002790	Enzymatic	Absorbance	5e-06	0.0548766	0	0.231521	Cn1cnc(c1Oc1cccc(c1)C(F)(F)F)[N+]([O-])=O
312499072	CBK045540	Enzymatic	Absorbance	5e-06	0.0608483	0	0.231521	CC(C)c1nnc(NS(Cc2ccccc2)(=O)=O)s1
176210144	CBK001281	Enzymatic	Absorbance	5e-06	0.00490269	0	0.231521	[H]N1C(c2c(C)noc2C(C)=N1)=O
AA0366174	CBK093790	Enzymatic	Absorbance	5e-06	0.0669567	0	0.231521	COCc1nnc(Sc2nccc(C(F)(F)F)n2)s1
AD1964722	CBK156431	Enzymatic	Absorbance	5e-06	0.0159748	0	0.231521	CN1CCN(CCCNC(N2CCN(CC2)c2cc(ccn2)C(F)(F)F)=O)CC1
279882006	CBK004231T	Enzymatic	Absorbance	5e-06	0.162453	0	0.231521	COc1ccc(CCC(Nc2cc(ncn2)N2CCNCC2)=O)cc1
AA0365021	CBK091438	Enzymatic	Absorbance	5e-06	0.0599867	0	0.231521	CC(C)Nc1cncc(n1)Sc1ccccc1O
AA5091008	CBK093665	Enzymatic	Absorbance	5e-06	-0.0352386	0	0.231521	COc1cccc(c1)N1NC2=C(N)NNC2=N1
F48010134	CBK062100	Enzymatic	Absorbance	5e-06	0.0239154	0	0.231521	[H]N(c1ccc(cc1)C(C(F)(F)F)(C(F)(F)F)O)S(c1ccc(nc1)N1CCOCC1)(=O)=O
AA5820005	CBK076656T	Enzymatic	Absorbance	5e-06	0.111194	0	0.231521	[H][C@]12C[C@@H](CC[C@]1(CCN2C)c1ccc(c(c1)OC)OC)NC(c1ccc(c(C)c1)[Br])=O
F12222078	CBK115315	Enzymatic	Absorbance	5e-06	-0.080116	0	0.231521	CCOC(c1c(c2cccc(c2[nH]1)[N+]([O-])=O)O)=O
E59300086	CBK067160	Enzymatic	Absorbance	5e-06	-0.0187863	0	0.231521	c1cc2cn[nH]c2cc1NS(c1ccc(c(c1)[N+]([O-])=O)[Cl])(=O)=O
AA6450001	CBK107679	Enzymatic	Absorbance	5e-06	0.0581268	0	0.231521	CN(C)C(=O)Oc1ccc2c(c1)c1CCNC3(CCN(CCOc4ccccc4)C3)c1[nH]2
AD3351002	CBK144484T	Enzymatic	Absorbance	5e-06	0.0548428	0	0.231521	Cc1c(cccc1[Cl])S(n1ccc2c(CN3CCNCC3)cc(cc12)OC)(=O)=O
AA0366167	CBK093769	Enzymatic	Absorbance	5e-06	-0.00876263	0	0.231521	COc1ccc(cc1OC)Sc1cccc(C(F)(F)F)n1
AD0550112	CBK999999	Enzymatic	Absorbance	5e-06	0.0316883	0	0.231521
AA0803020	CBK070635	Enzymatic	Absorbance	5e-06	0.0550024	0	0.231521	CCNC(Nc1c2c(cccn2)c(cn1)c1cc(c(c(c1)OC)OC)OC)=O
315110013	CBK028684	Enzymatic	Absorbance	5e-06	0.0946566	0	0.231521	[H]N(c1ccc(cc1)C(=O)OC)S(c1cc(sc1[Cl])[Cl])(=O)=O
F10201562	CBK044841	Enzymatic	Absorbance	5e-06	0.113541	0	0.231521	C(C#N)NS(c1ccc(cc1)OC(F)(F)F)(=O)=O
AC2494024	CBK154745	Enzymatic	Absorbance	5e-06	0.0378642	0	0.231521	c1cc(ccc1c1nnn[nH]1)NS(c1cc(c(s1)[Cl])[Cl])(=O)=O
315170018	CBK038972	Enzymatic	Absorbance	5e-06	0.0411625	0	0.231521	[H]N(c1cccc(c1)C(N1CCN(C)CC1)=O)S(c1c(C)noc1C)(=O)=O
F10233564	CBK077853	Enzymatic	Absorbance	5e-06	0.0756388	0	0.231521	COC(c1cc(cc(c1)NS(c1cc(ccc1[Cl])[Cl])(=O)=O)C(=O)OC)=O
AC2208108	CBK093912	Enzymatic	Absorbance	5e-06	0.0776178	0	0.231521	CC1=C(C(N(c2ccccc2)N1C)=O)Nc1c2c3CCCCc3sc2ncn1
AA1923103	CBK111438	Enzymatic	Absorbance	5e-06	0.0439535	0	0.231521	CN1CCN(CC1)Cc1c(ccc2c1c(co2)C(c1ccccc1)=O)O
AD2715024	CBK137104T	Enzymatic	Absorbance	5e-06	0.102461	0	0.231521	CCOC(C1(CCN(CC1)C(c1cccnc1)=O)C1CCCCC1)=O
F10238239	CBK074834	Enzymatic	Absorbance	5e-06	0.00497339	0	0.231521	C(C(C(F)(F)F)O)NCC1COc2ccccc2O1
AC7103003	CBK107790	Enzymatic	Absorbance	5e-06	0.0895948	0	0.231521	C1Cc2c(CC1NCCOc1ccccc1[Cl])c1ccccc1[nH]2
AD8149001	CBK161612	Enzymatic	Absorbance	5e-06	0.00964507	0	0.231521	CCCc1ccc(cc1)N(C)C(c1ccc(cc1)C(C)(C)C)=O
AA0772031	CBK107340	Enzymatic	Absorbance	5e-06	0.0850762	0	0.231521	c1cnccc1NC(c1cc2cc(ccc2[nH]1)[Cl])=O
AA1923133	CBK113186	Enzymatic	Absorbance	5e-06	0.0460363	0	0.231521	COC(c1ccc(o1)S(N)(=O)=O)=O
AC6472001	CBK023880C	Enzymatic	Absorbance	5e-06	0.529834	1	0.231521	CCN(CC)CCCNc1nc2ccc(cc2s1)O
AA0340008	CBK082830T	Enzymatic	Absorbance	5e-06	0.0742795	0	0.231521	COc1ccc(CN2CCN(CC2)c2c(nccn2)OC2CCCCC2)cc1
310442c05	CBK029434T	Enzymatic	Absorbance	5e-06	0.0931699	0	0.231521	COc1ccc(cc1)C(Nc1ccc(nc1)N1CCNCC1)=O
176244246	CBK015754	Enzymatic	Absorbance	5e-06	-0.00164562	0	0.231521	C(c1ccc(c2ccccc12)N)#N
AA0340329	CBK083135T	Enzymatic	Absorbance	5e-06	0.108455	0	0.231521	C1CN(CCN1Cc1ccc(cc1)[N+]([O-])=O)c1c(nccn1)OCc1cccnc1
F48194015	CBK062386	Enzymatic	Absorbance	5e-06	0.0621273	0	0.231521	c1ccc(c(c1)S(Nc1nnn[nH]1)(=O)=O)[Br]
F10237147	CBK074467	Enzymatic	Absorbance	5e-06	-0.00396389	0	0.231521	Cc1ccc(CNc2c(C#N)nc(COc3ccc(cc3)[Br])o2)cc1
AA6607012	CBK078547	Enzymatic	Absorbance	5e-06	0.0603382	0	0.231521	CCOC(c1c(nc(c2c(cc(cc2[Cl])C(F)(F)F)[Cl])s1)O)=O
AA7428005	CBK089885	Enzymatic	Absorbance	5e-06	0.0960341	0	0.231521	COC(c1c(c2cccnc2)c2c(cc(cn2)C(F)(F)F)s1)=O
AA2938005	CBK092392	Enzymatic	Absorbance	5e-06	0.0186976	0	0.231521	C(c1cccc(c1)C(F)(F)F)N1C(C2(c3ccccc13)N(C(CS2)=O)c1ccccc1)=O
AA2939030	CBK093472	Enzymatic	Absorbance	5e-06	-0.0200012	0	0.231521	Cc1ccc(cc1[Br])N1C(CSC12C(Nc1ccccc12)=O)=O
E40360020	CBK047458	Enzymatic	Absorbance	5e-06	0.0934836	0	0.231521	[H]N(c1nc(C)c(C(=O)OCC)s1)S(Cc1ccccc1[N+]([O-])=O)(=O)=O
F10200725	CBK043994	Enzymatic	Absorbance	5e-06	0.0636583	0	0.231521	Cc1cc(c(C)cc1S(Nc1cc(C2CC2)nn1C)(=O)=O)[Cl]
E59330185	CBK067568	Enzymatic	Absorbance	5e-06	0.0545978	0	0.231521	Cc1c(c(n(C)n1)[Cl])S(NC1C(=CNC(N=1)=O)F)(=O)=O
F10201542	CBK044820	Enzymatic	Absorbance	5e-06	0.151938	0	0.231521	CCC(C)(C)c1ccc(cc1)S(NCc1ccc(cc1)C(F)(F)F)(=O)=O
AC2216402	CBK100994	Enzymatic	Absorbance	5e-06	0.0345416	0	0.231521	Cc1cc(C)c(c(C)c1)n1c(nnn1)SCc1ccc(cc1)F
F10201755	CBK045033	Enzymatic	Absorbance	5e-06	0.0564905	0	0.231521	CCc1cc(ccc1S(NCCc1cccs1)(=O)=O)[Br]
AA0814091	CBK081301	Enzymatic	Absorbance	5e-06	0.0870531	0	0.231521	c1cc2c(cc(c3ccc(cc3)OC(F)(F)F)c(n2)O)nc1
F10200771	CBK044072	Enzymatic	Absorbance	5e-06	0.0089262	0	0.231521	CC1CN(C2CCN(CC2)S(c2cccs2)(=O)=O)C(=O)O1
AD8145043	CBK161650	Enzymatic	Absorbance	5e-06	0.0218727	0	0.231521	CC(N1CCN(CC1)c1ccc(cc1)Oc1c(cc(cn1)C(F)(F)F)[Cl])=O
F10201687	CBK044965	Enzymatic	Absorbance	5e-06	0.0897971	0	0.231521	Cc1cc(c(C)cc1S(N1CCN(CC1)c1ccc(cc1)[Cl])(=O)=O)[Cl]
AA3133013	CBK112938	Enzymatic	Absorbance	5e-06	0.0387146	0	0.231521	CC(Nc1cccc(c1)n1cc(c2cccc(c2)C(F)(F)F)nn1)=O
F10201221	CBK044490	Enzymatic	Absorbance	5e-06	0.125372	0	0.231521	c1cc(c2cccnc2c1)NS(c1ccc(cc1)OC(F)(F)F)(=O)=O
AD6946001	CBK159594T	Enzymatic	Absorbance	5e-06	0.178263	0	0.231521	CCc1c(c2cccc(c2nc1C)NC(C)=O)SCCC(O)=O
315140018	CBK034339	Enzymatic	Absorbance	5e-06	-0.0339622	0	0.231521	[H]N(c1cccc(c1)C(=O)OCC)S(c1c(C)noc1C)(=O)=O
AC2218070	CBK087393	Enzymatic	Absorbance	5e-06	0.00470377	0	0.231521	CC1CN(C)C(C)CC1OC(C(c1ccccc1)c1ccccc1)=O
E40203013	CBK034431	Enzymatic	Absorbance	5e-06	-0.101922	0	0.231521	[H]N(CC(=O)OCC)S(c1cc(sc1[Cl])[Cl])(=O)=O
AA0823090	CBK089641	Enzymatic	Absorbance	5e-06	-0.000260594	0	0.231521	CCNc1cc2ccccc2c(c2ccc3c(c2)OCCCO3)n1
F10201922	CBK045202	Enzymatic	Absorbance	5e-06	0.0309116	0	0.231521	CCCCOc1ccc(cc1)NC(NCCc1cccs1)=O
F48010103	CBK062079	Enzymatic	Absorbance	5e-06	-0.00904188	0	0.231521	[H]N(c1ccnn1C)S(c1cnn(c2ccccc2)c1C)(=O)=O
AA1963107	CBK131688	Enzymatic	Absorbance	5e-06	0.049878	0	0.231521	C(CC(Nc1ccc(cc1C(O)=O)O)=O)COc1ccc(cc1[Cl])[Cl]
F48010395	CBK062286	Enzymatic	Absorbance	5e-06	0.014909	0	0.231521	[H]N(c1cccnc1N1CCOCC1)S(c1c(C)nn(C)c1[Cl])(=O)=O
AD2765601	CBK159744	Enzymatic	Absorbance	5e-06	0.0408679	0	0.231521	C(CNC(Cc1ccc(cc1[Cl])[Cl])=O)c1c[nH]c2ccc(cc12)[Cl]
305050471	CBK033838	Enzymatic	Absorbance	5e-06	0.0308969	0	0.231521	CC(c1ccccc1)Nc1cc(ccc1[N+]([O-])=O)N1CCN(CC1)CCO
AD5109007	CBK149868	Enzymatic	Absorbance	5e-06	0.0470615	0	0.231521	COc1ccc(cc1)OC(N1CCC(CC1)N1C(Nc2ccccc12)=O)=O
AC2714002	CBK091046	Enzymatic	Absorbance	5e-06	0.0596459	0	0.231521	CC[C@H]1CCCCN1C(c1c(c2ccc(C(C)=O)nc2s1)[Cl])=O
AD2733005	CBK149822	Enzymatic	Absorbance	5e-06	0.000455012	0	0.231521	CN1CCN(CCCNC(C2(CC2)c2ccc(cc2)OC)=O)CC1
AD8149008	CBK161619	Enzymatic	Absorbance	5e-06	0.0981218	0	0.231521	CCCCOc1ccc(cc1)C(N(C)c1ccc(CCC)cc1)=O
AD2765243	CBK159696	Enzymatic	Absorbance	5e-06	0.0249514	0	0.231521	COc1cc(cc(c1OC)OC)C(Nc1ccc2c(cc[nH]2)c1)=O
AD1964585	CBK156353	Enzymatic	Absorbance	5e-06	0.0458778	0	0.231521	C1CCC(CC1)N(CCC#N)C(NCc1cccc2ccccc12)=O
AD1964200	CBK156122	Enzymatic	Absorbance	5e-06	0.0502007	0	0.231521	CCN(CC)C(C1CCCN(C1)C(NCc1cnc(C)cn1)=O)=O
176235063	CBK999999	Enzymatic	Absorbance	5e-06	0.0655071	0	0.231521
AD2765306	CBK160023	Enzymatic	Absorbance	5e-06	0.0182253	0	0.231521	C(C(Nc1ccc2cc[nH]c2c1)=O)Oc1ccc(cc1[Cl])[Cl]
F16018004	CBK050482	Enzymatic	Absorbance	5e-06	0.0733052	0	0.231521	[H]N(c1ccc(cc1)c1csnn1)S(c1ccc(cc1)F)(=O)=O
AD2765608	CBK159750	Enzymatic	Absorbance	5e-06	0.00753554	0	0.231521	C(CNC(c1ccc(cc1[Cl])[Cl])=O)c1c[nH]c2ccc(cc12)[Cl]
AD2744074	CBK161524	Enzymatic	Absorbance	5e-06	0.00128594	0	0.231521	CS(c1ccc(CNC(C2(CCCC2)c2ccccc2)=O)cc1)(=O)=O
E59330064	CBK067533	Enzymatic	Absorbance	5e-06	0.603028	1	0.231521	c1cc(cc(c1)S(Nc1ncc([N+]([O-])=O)s1)(=O)=O)C(F)(F)F
F48010156	CBK062112	Enzymatic	Absorbance	5e-06	0.0538253	0	0.231521	[H]N(Cc1ccc(c(c1)F)C(F)(F)F)S(c1c(C)noc1C)(=O)=O
AD1964602	CBK156367	Enzymatic	Absorbance	5e-06	0.058098	0	0.231521	CC(Nc1cccc(c1)NC(N(CCC#N)C1CCCCC1)=O)=O
AA0371184	CBK113299	Enzymatic	Absorbance	5e-06	-0.071624	0	0.231521	CN1CCC(CC1)Oc1c(C(F)(F)F)nc2ccccc2n1
310485a09	CBK050274T	Enzymatic	Absorbance	5e-06	-0.0583274	0	0.231521	C1CNCCC1Oc1cc(cc(c1NC(c1ccccn1)=O)F)F
F10201930	CBK045211	Enzymatic	Absorbance	5e-06	-0.0212953	0	0.231521	C1CN(CCN(C1)S(c1ccc(c(c1)[Cl])F)(=O)=O)Cc1ccccc1
AC6831001	CBK113275	Enzymatic	Absorbance	5e-06	0.0132221	0	0.231521	CCCc1c(C(=O)OCC)c(Cc2c(cccc2[Cl])[Cl])[nH]n1
F10202075	CBK045298	Enzymatic	Absorbance	5e-06	-0.0865217	0	0.231521	CC(N(C)c1ccc(cc1)NS(c1cc(C)c(cc1C)[Cl])(=O)=O)=O
AC2244899	CBK133722	Enzymatic	Absorbance	5e-06	-0.0672489	0	0.231521	CN1C(c2c(ncn2CC(Nc2ccc3ccccc3c2)=O)N(C)C1=O)=O
F10201134	CBK044404	Enzymatic	Absorbance	5e-06	-0.0746834	0	0.231521	CC(C)c1ccc(cc1)S(N1CCN(CC1)c1ccc(C#N)cc1)(=O)=O
307545071	CBK004604	Enzymatic	Absorbance	5e-06	0.0999413	0	0.231521	[H]N(c1ccsc1C(Nc1ccc(cc1)F)=O)S(c1c(C)noc1C)(=O)=O
AC4706112	CBK123921	Enzymatic	Absorbance	5e-06	-0.308768	0	0.231521	CC(C)OC(c1cc2c(ccn2c2ccc(cc2)F)n1CCC#N)=O
AA4357104	CBK138436	Enzymatic	Absorbance	5e-06	-0.130516	0	0.231521	[H][C@](C)(c1ccc(cc1)F)NC1=NC([C@@](C)(C(C)(C)O)S1)=O
F10201311	CBK044581	Enzymatic	Absorbance	5e-06	0.0205032	0	0.231521	CC(C)c1ccc(cc1)S(Nc1cccc(c1)SC(F)(F)F)(=O)=O
176249211	CBK017146	Enzymatic	Absorbance	5e-06	-0.143456	0	0.231521	C1C(COC(Nc2ccc(cc2)F)=O)COc2ccccc12
F10201594	CBK044873	Enzymatic	Absorbance	5e-06	-0.111245	0	0.231521	C(CNC(Nc1ccccc1OC(F)(F)F)=O)c1cccs1
AA3133050	CBK112952	Enzymatic	Absorbance	5e-06	-0.18879	0	0.231521	COc1ccc(cc1OC)n1cc(c2ccc(cc2)C(F)(F)F)nn1
E40265034	CBK042216	Enzymatic	Absorbance	5e-06	-0.189173	0	0.231521	[H]N(CC(N1CCOCC1)=O)S(c1cc(c(cc1F)[Br])F)(=O)=O
AD8160001	CBK161281	Enzymatic	Absorbance	5e-06	-0.230234	0	0.231521	C(c1ccc(cc1F)[Br])Oc1cccnc1[Cl]
E40265026	CBK042214	Enzymatic	Absorbance	5e-06	-0.212338	0	0.231521	[H]N(CC(N1CCOCC1)=O)S(c1ccc(cc1)F)(=O)=O
AC3506001	CBK092299	Enzymatic	Absorbance	5e-06	-0.277541	0	0.231521	COc1cc(cc(c1OC)OC)c1ccc2c(COC3(CCCNC3)O2)c1
E95810017	CBK047423	Enzymatic	Absorbance	5e-06	-0.320776	0	0.231521	[H]N(c1c2ccccc2[nH]c1C(=O)OCC)S(c1cccc(c1C)[Cl])(=O)=O
AA0817018	CBK083728	Enzymatic	Absorbance	5e-06	-0.340913	0	0.231521	CCNC(Nc1ccc(c2ccc(cc2)S(C)(=O)=O)c2ccccc12)=O
AC7276001	CBK122552	Enzymatic	Absorbance	5e-06	-0.315548	0	0.231521	CC(C)(C)OC(N1CCC(CC1)Sc1ccc(cc1)c1ccco1)=O
F48010118	CBK062090	Enzymatic	Absorbance	5e-06	-0.36557	0	0.231521	[H]N(c1ccnn1C)S(c1cc(cc(c1)C(F)(F)F)C(F)(F)F)(=O)=O
AC4715948	CBK140094	Enzymatic	Absorbance	5e-06	-0.0580776	0	0.231521	CC(C)n1c2C(N(C)C(N(C)c2nc1NCc1ccccc1)=O)=O
AA0771129	CBK107301	Enzymatic	Absorbance	5e-06	-0.121384	0	0.231521	CN1CCN(CC1)C(Cc1csc(c2ccc(cc2)[Cl])n1)=O
AD2765120	CBK159643	Enzymatic	Absorbance	5e-06	-0.00553615	0	0.231521	c1cc(c2cc[nH]c2c1)NC(c1ccc(cc1[Cl])[Br])=O
AA3192171	CBK158882	Enzymatic	Absorbance	5e-06	-0.0558855	0	0.231521	CCNC(c1ccc(c2ccc(cc2)S(C)(=O)=O)nc1)=O
AC2493035	CBK154272	Enzymatic	Absorbance	5e-06	-0.0634997	0	0.231521	C(C(F)(F)F)S(Nc1cccc(c1)c1nnn[nH]1)(=O)=O
AA1923188	CBK115579C	Enzymatic	Absorbance	5e-06	-0.0753417	0	0.231521	C1CNC(c2ccccc2Sc2c(cccn2)[N+]([O-])=O)=NC1
AD2744077	CBK161526	Enzymatic	Absorbance	5e-06	0.0156694	0	0.231521	C1CCC(C1)(C(NCc1ccc(cc1)C(c1ccccc1)=O)=O)c1ccccc1
AD1964216	CBK156136	Enzymatic	Absorbance	5e-06	-0.0879838	0	0.231521	CCN(CC)C(C1CCCN(C1)C(Nc1ccc(cc1)[Cl])=O)=O
AA0813033	CBK081262	Enzymatic	Absorbance	5e-06	-0.12175	0	0.231521	CC(C)C(Nc1cc2cccnc2c(c2ccc(cc2)SC)n1)=O
AA3065006	CBK091529T	Enzymatic	Absorbance	5e-06	-0.0929083	0	0.231521	C1CNCCC12OCc1cc(ccc1O2)NC(c1cc2cc(ccc2[nH]1)[Cl])=O
176274044	CBK999999	Enzymatic	Absorbance	5e-06	-0.0947635	0	0.231521
AA0365162	CBK089608	Enzymatic	Absorbance	5e-06	-0.0216191	0	0.231521	c1cc(C(F)(F)F)nc(c1)Sc1ccc(c(c1)[Cl])[Cl]
AD2744076	CBK161525	Enzymatic	Absorbance	5e-06	0.0232848	0	0.231521	CS(Nc1ccc(CNC(C2(CCCC2)c2ccccc2)=O)cc1)(=O)=O
AD8145005	CBK161625	Enzymatic	Absorbance	5e-06	-0.0949667	0	0.231521	c1cc(ccc1n1ccnc1)Oc1c(cc(cn1)C(F)(F)F)[Cl]
176241021	CBK999999	Enzymatic	Absorbance	5e-06	-0.110938	0	0.231521
AD6831004	CBK160377	Enzymatic	Absorbance	5e-06	-0.062219	0	0.231521	c1cc(cc(c1)NS(c1ccc(s1)[Br])(=O)=O)c1nnn[nH]1
AD6814001	CBK159550	Enzymatic	Absorbance	5e-06	-0.0557477	0	0.231521	c1cc(c2cc[nH]c2c1)NS(c1ccc(cc1)[N+]([O-])=O)(=O)=O
F10201274	CBK044543	Enzymatic	Absorbance	5e-06	0.0811748	0	0.231521	C(CNC(Nc1ccc(c(c1F)F)F)=O)c1cccs1
AD2715004	CBK136919	Enzymatic	Absorbance	5e-06	0.0574238	0	0.231521	CCOC(C1(CCN(CC1)C(CC1CCCCC1)=O)C1CCCCC1)=O
AC2218853	CBK103387	Enzymatic	Absorbance	5e-06	0.077348	0	0.231521	Cc1c(C)nc(C(Nc2cc(ccc2OC)[N+]([O-])=O)=O)c(C(O)=O)n1
AC2230836	CBK121172	Enzymatic	Absorbance	5e-06	0.0453363	0	0.231521	C1CCC(CC1)NC(NC1CC2CCCC(C1)N2Cc1ccc(cc1)F)=S
F10200825	CBK044126	Enzymatic	Absorbance	5e-06	0.203822	0	0.231521	CCC(C)(C)c1ccc(cc1)S(NCCCN1CCCC1)(=O)=O
AA1923058	CBK113160	Enzymatic	Absorbance	5e-06	0.0400518	0	0.231521	COc1cccc(c1)N1C(CC=C)c2cccc(C(O)=O)c2C1=O
F10200024	CBK043267	Enzymatic	Absorbance	5e-06	0.0608912	0	0.231521	Cc1ccc(c(CO)c1)NS(c1ccc(cc1)OC(F)(F)F)(=O)=O
AD2154004	CBK149343	Enzymatic	Absorbance	5e-06	0.0629922	0	0.231521	CCN(CC)CCNC(c1c(C)c(C=C2C(Nc3ccc(cc23)F)=O)[nH]c1C)=O
AD1900124	CBK126415	Enzymatic	Absorbance	5e-06	0.0391281	0	0.231521	COc1ccc(cc1N1CCN(CC1)CC=Cc1ccccc1)[Cl]
AD8137001	CBK160854	Enzymatic	Absorbance	5e-06	0.124878	0	0.231521	CCCC[C@@H]1CC[C@H](CC1)C(=O)Oc1ccc(cc1)OC(C)C(O)=O
F10200245	CBK043512	Enzymatic	Absorbance	5e-06	0.0110488	0	0.231521	c1ccc(c(c1)NS(c1ccc(cc1)OC(F)(F)F)(=O)=O)O
E59330070	CBK067535	Enzymatic	Absorbance	5e-06	0.543756	1	0.231521	c1ccc(cc1)Oc1ccc(cc1)S(Nc1ncc([N+]([O-])=O)s1)(=O)=O
F10200467	CBK043738	Enzymatic	Absorbance	5e-06	0.0392691	0	0.231521	CCOC(CN1CCN(CC1)S(c1ccc2ccccc2c1)(=O)=O)=O
AC2201003	CBK200023	Enzymatic	Absorbance	5e-06	0.0359425	0	0.231521	c1cc(C(O)=O)c(cc1NS(c1ccc(cc1)[Cl])(=O)=O)O
E00859050	CBK061880	Enzymatic	Absorbance	5e-06	-0.0599281	0	0.231521	CCCCCCC=Cc1cc2ccc(NC(NCC)=O)nc2nc1
AA1875003	CBK089335	Enzymatic	Absorbance	5e-06	0.0619351	0	0.231521	C1CCOc2c(Cc3c(cccc3[Cl])[Cl])c(N)nn2C1
315122062	CBK034410	Enzymatic	Absorbance	5e-06	0.0170201	0	0.231521	[H]N(c1ccc(cc1)C(Nc1ccc(cc1)F)=O)S(c1c(C)noc1C)(=O)=O
AA0817009	CBK083723	Enzymatic	Absorbance	5e-06	-0.0268692	0	0.231521	CCNC(Nc1ccc(c2ccc(cc2)SC)c2ccccc12)=O
F16838015	CBK049979	Enzymatic	Absorbance	5e-06	-0.000845519	0	0.231521	[H]N(c1c2cccnc2sc1C(O)=O)S(c1ccc(c(c1)OC)OC)(=O)=O
AA0820076	CBK085748	Enzymatic	Absorbance	5e-06	0.0228702	0	0.231521	CS(Nc1cc2ccccc2c(c2ccsc2)n1)(=O)=O
AA3157122	CBK137111T	Enzymatic	Absorbance	5e-06	0.0279134	0	0.231521	C1CCN(C1)C[C@H]1CCCN1CCCN1C(Nc2ccccc12)=O
AA0817089	CBK083747	Enzymatic	Absorbance	5e-06	0.0219814	0	0.231521	CC(C)c1ccc(c(c1)c1ccc(c2ccccc12)NS(C)(=O)=O)OC
AC2244400	CBK133276	Enzymatic	Absorbance	5e-06	0.089523	0	0.231521	Cc1ccc(c(C)c1)NC(Cn1cnc2c1C(N(C)C(N2C)=O)=O)=O
AA3133071	CBK112957	Enzymatic	Absorbance	5e-06	0.0369176	0	0.231521	C(c1cccc(c1)n1cc(c2ccc(cc2)C(F)(F)F)nn1)#N
AD2765808	CBK159793	Enzymatic	Absorbance	5e-06	0.0735786	0	0.231521	c1cc2cc(ccc2nc1)NC(c1ccc(cc1[Cl])[Cl])=O
AD1964724	CBK156433	Enzymatic	Absorbance	5e-06	0.0504414	0	0.231521	CSCCCNC(N1CCN(CC1)c1cc(ccn1)C(F)(F)F)=O
AD2765226	CBK159684	Enzymatic	Absorbance	5e-06	0.0462693	0	0.231521	C(C(Nc1ccc2c(cc[nH]2)c1)=O)c1cc(c(c(c1)F)F)F
AA3132037	CBK112677	Enzymatic	Absorbance	5e-06	0.0530572	0	0.231521	c1cc(cc(c1)C(F)(F)F)c1cnn(c2ccc(cc2)O)n1
AD8145034	CBK161643	Enzymatic	Absorbance	5e-06	0.0235808	0	0.231521	C(CO)c1ccc(cc1)Oc1c(cc(cn1)C(F)(F)F)[Cl]
AA3132039	CBK112678	Enzymatic	Absorbance	5e-06	0.0404454	0	0.231521	COc1ccc(cn1)n1ncc(c2cccc(c2)C(F)(F)F)n1
AC2227927	CBK114630	Enzymatic	Absorbance	5e-06	0.0726543	0	0.231521	CC(C)Cc1cc(c2nnc(C)o2)nn1c1cccc(c1)C(N1CCC=CC1)=O
AA7968002	CBK084593	Enzymatic	Absorbance	5e-06	0.00663417	0	0.231521	C1CC2(CCc3c(C2)c2ccccc2[nH]3)N(C1)CCC(c1ccc(cc1)F)=O
AD2732012	CBK149795	Enzymatic	Absorbance	5e-06	0.0617397	0	0.231521	COc1cccc2cc(C(NCc3ccc(c(c3)[Cl])[Cl])=O)oc12
AA3192128	CBK158850	Enzymatic	Absorbance	5e-06	0.103213	0	0.231521	CCN(CC)C(c1ccc(c2ccc(cc2)NC(C)=O)nc1)=O
AD8145050	CBK161657	Enzymatic	Absorbance	5e-06	0.0366642	0	0.231521	C(C(O)=O)c1ccc(cc1)Oc1c(cc(cn1)C(F)(F)F)[Cl]
AE0315018	CBK162028	Enzymatic	Absorbance	5e-06	-0.0509441	0	0.231521	Cc1ccccc1Cc1c(C)nc2c(cnn2c1C)C(NCCCSC)=O
AA7442006	CBK200098	Enzymatic	Absorbance	5e-06	-0.011499	0	0.231521	COc1cc(cc(c1OC)OC)C(c1cc2c(cc1CO)OCO2)O
AD1964621	CBK156383	Enzymatic	Absorbance	5e-06	0.0215416	0	0.231521	C1CCC(CC1)N(CCC#N)C(NC1CCc2ccccc12)=O
176207084	CBK006747C	Enzymatic	Absorbance	5e-06	0.0405474	0	0.231521	C1CNC(c2ccccc2Sc2ccc(cn2)[N+]([O-])=O)=NC1
315185022	CBK042259	Enzymatic	Absorbance	5e-06	0.171845	0	0.231521	[H]N(c1c(ccs1)C(O)=O)S(c1ccc(cc1)Oc1ccccc1)(=O)=O
AA1923159	CBK113675	Enzymatic	Absorbance	5e-06	0.0875559	0	0.231521	C1CC1CN1C(N(c2ccccc2C(F)(F)F)SC1=O)=O
F10200542	CBK043813	Enzymatic	Absorbance	5e-06	0.0723051	0	0.231521	Cc1cc(c(C)cc1S(NCc1cc(c(c(c1)F)F)F)(=O)=O)[Cl]
AA0353070	CBK115756	Enzymatic	Absorbance	5e-06	0.0312252	0	0.231521	C1CCN(C1)c1c(nccn1)OCCOc1cccc(c1)O
F10200767	CBK044068	Enzymatic	Absorbance	5e-06	0.133563	0	0.231521	C(CNS(c1cccs1)(=O)=O)c1cccc(c1)C(F)(F)F
AC2244350	CBK133227	Enzymatic	Absorbance	5e-06	0.0169903	0	0.231521	CN1C(c2c(ncn2CC(Nc2ccc(cc2[Cl])[Cl])=O)N(C)C1=O)=O
F10201077	CBK044345	Enzymatic	Absorbance	5e-06	0.0983707	0	0.231521	CCOC(CN1CCN(CC1)S(c1ccc(c(c1F)F)F)(=O)=O)=O
AD2744081	CBK161529	Enzymatic	Absorbance	5e-06	-0.0172639	0	0.231521	Cc1ccc(CNC(C2(CCCC2)c2ccccc2)=O)cc1F
F10200444	CBK043715	Enzymatic	Absorbance	5e-06	0.0757308	0	0.231521	C1c2ccc(cc2C(=O)O1)NS(c1ccc(cc1)OC(F)(F)F)(=O)=O
AB2311466	CBK200022	Enzymatic	Absorbance	5e-06	0.0627161	0	0.231521	c1cc(cc(c1)S(Nc1ccc(C(O)=O)c(c1)O)(=O)=O)[N+]([O-])=O
F10200463	CBK043734	Enzymatic	Absorbance	5e-06	0.0644049	0	0.231521	CCC(C)(C)c1ccc(cc1)S(Nc1c(c[nH]n1)[Br])(=O)=O
E59330082	CBK067543	Enzymatic	Absorbance	5e-06	0.708376	1	0.231521	c1conc1c1ccc(s1)S(Nc1ncc([N+]([O-])=O)s1)(=O)=O
F10200223	CBK043490	Enzymatic	Absorbance	5e-06	0.132191	0	0.231521	CCC(C)(C)c1ccc(cc1)S(Nc1ccc2c(c1)scn2)(=O)=O
F48010037	CBK062029	Enzymatic	Absorbance	5e-06	-0.0579448	0	0.231521	[H]N(C1CCN(CC1)Cc1ccccc1)S(c1cccc2c1nsn2)(=O)=O
F10201045	CBK044313	Enzymatic	Absorbance	5e-06	-0.0549209	0	0.231521	[H][C@]1(CCCN1S(c1ccc(c(c1)[Cl])[Cl])(=O)=O)COC
AD8911001	CBK200096	Enzymatic	Absorbance	5e-06	0.0181212	0	0.231521	CC(C)CSc1nnc(c2ccccc2C(NC(C)C)=O)n1CC(C)=C
176264277	CBK021748	Enzymatic	Absorbance	5e-06	-0.012304	0	0.231521	CCCCCSc1c2CC(C)(C)OCc2c(nc1C#N)N1CCOCC1
F48010463	CBK062335	Enzymatic	Absorbance	5e-06	-0.007554	0	0.231521	[H]N(Cc1cnc(C)cn1)S(c1cnn(c2ccccc2)c1C)(=O)=O
310442b04	CBK029420T	Enzymatic	Absorbance	5e-06	0.114108	0	0.231521	C1CN(CCN1)c1c(cccn1)NC(c1cc(cc(c1)F)F)=O
E94735006	CBK200059T	Enzymatic	Absorbance	5e-06	-0.0107811	0	0.231521	C(COC(c1cc(ccc1F)F)=O)C1C(N=C(NC2CC3CC2C=C3)S1)=O
AA2542002	CBK082819T	Enzymatic	Absorbance	5e-06	0.0573855	0	0.231521	COc1ccc2c(c1)c1CCN(CCc3ccc(cc3)F)Cc1[nH]2
AA0820057	CBK085735	Enzymatic	Absorbance	5e-06	-0.048782	0	0.231521	CC(C)C(Nc1cc2ccccc2c(c2ccc(cc2)SC)n1)=O
AD2744127	CBK161747	Enzymatic	Absorbance	5e-06	0.0607195	0	0.231521	CS(Nc1ccc(CNC(c2ccc3c(cc[nH]3)c2)=O)cc1)(=O)=O
176236188	CBK999999	Enzymatic	Absorbance	5e-06	-0.0277423	0	0.231521
AD2765719	CBK160146	Enzymatic	Absorbance	5e-06	0.00788587	0	0.231521	CCOC(c1c(c2ccccc2[nH]1)NC(c1ccc(c(C)c1)[Cl])=O)=O
AD1964582	CBK156350	Enzymatic	Absorbance	5e-06	0.0528458	0	0.231521	C1CCC(CC1)N(CCC#N)C(NCc1cccc(c1)C(F)(F)F)=O
AE0310014	CBK162208	Enzymatic	Absorbance	5e-06	-0.00365345	0	0.231521	Cc1c(Cc2ccccc2)c(C)n2c(c(cn2)C(NCC(F)(F)F)=O)n1
AA3133148	CBK094818	Enzymatic	Absorbance	5e-06	0.034776	0	0.231521	CC(C)(C)c1ccc(cc1)n1cc(c2ccc(cc2F)F)nn1
AE0310021	CBK162213	Enzymatic	Absorbance	5e-06	0.0847177	0	0.231521	Cc1c(Cc2ccccc2)c(C)n2c(c(cn2)C(N2CCCC2COC)=O)n1
E13894001	CBK036319C	Enzymatic	Absorbance	5e-06	0.00754054	0	0.231521	[H][N+]1(CCCC1)Cc1ccccc1C1=CN(C)C(c2c(c3ccccc3)noc12)=O
AD1964192	CBK156113	Enzymatic	Absorbance	5e-06	0.0365423	0	0.231521	CCOC(N1CCC(CC1)NC(N1CCN(CC1)C1CCN(C)CC1)=O)=O
F48010561	CBK062390	Enzymatic	Absorbance	5e-06	0.023571	0	0.231521	Cn1c(cc(c2ccc(s2)S(Nc2nnn[nH]2)(=O)=O)n1)C(F)(F)F
AD2765545	CBK159740	Enzymatic	Absorbance	5e-06	0.0597796	0	0.231521	CN(C)CCCC(Nc1ccc2c(ccn2Cc2ccccc2)c1)=O
AE0315089	CBK162096	Enzymatic	Absorbance	5e-06	0.0278004	0	0.231521	Cc1c(Cc2cccc(C#N)c2)c(C)n2c(c(cn2)C(NCCOC)=O)n1
AD8141026	CBK161597	Enzymatic	Absorbance	5e-06	0.0120363	0	0.231521	C(c1ccc(c(c1)[Cl])[Cl])Oc1c(nccn1)OCc1cccnc1
F48010157	CBK062113	Enzymatic	Absorbance	5e-06	0.00545127	0	0.231521	[H]N(Cc1ccc(c(c1)F)C(F)(F)F)S(c1cccc2c1nsn2)(=O)=O
AD2765228	CBK159686	Enzymatic	Absorbance	5e-06	-0.0817342	0	0.231521	C(C(Nc1ccc2c(cc[nH]2)c1)=O)c1cc(cc(c1F)F)F
AA0771012	CBK107252	Enzymatic	Absorbance	5e-06	0.0535902	0	0.231521	C(c1ccccn1)NC(c1ccccc1Nc1cccc(c1)C(F)(F)F)=O
F10201156	CBK044426	Enzymatic	Absorbance	5e-06	0.115084	0	0.231521	CC(C)c1ccc(cc1)S(NCCc1ccccc1)(=O)=O
AC3377001	CBK107733	Enzymatic	Absorbance	5e-06	0.122423	0	0.231521	CCOc1cc(nc(n1)Oc1ccc(cc1)C(=O)OC)OCC
F10201362	CBK044636	Enzymatic	Absorbance	5e-06	0.132902	0	0.231521	c1cc(cc(c1)[Cl])NS(c1ccc(c(c1)[Cl])[Cl])(=O)=O
310485d07	CBK050308T	Enzymatic	Absorbance	5e-06	0.052226	0	0.231521	Cc1c(c(N2CCNCC2)n(C)n1)NC(c1cnccn1)=O
F10200381	CBK043652	Enzymatic	Absorbance	5e-06	0.153026	0	0.231521	Cc1cc(c(C)cc1S(Nc1cccc(c1)[Br])(=O)=O)[Cl]
AC2216477	CBK101068	Enzymatic	Absorbance	5e-06	0.0588149	0	0.231521	COc1ccc(cc1)n1c(nnn1)SCc1ccc(cc1)[Cl]
F10201070	CBK044338	Enzymatic	Absorbance	5e-06	0.136082	0	0.231521	[H][C@]1(CCCN1S(c1ccc(cc1)OC(F)(F)F)(=O)=O)COC
AC2248005	CBK999999	Enzymatic	Absorbance	5e-06	0.0537246	0	0.231521
F10201803	CBK045081	Enzymatic	Absorbance	5e-06	0.133777	0	0.231521	C1CN(CCN1C(Nc1ccccc1C(F)(F)F)=O)c1ccccc1[Cl]
AD6828001	CBK160383	Enzymatic	Absorbance	5e-06	0.051928	0	0.231521	Cc1c2cc(ccc2sc1S(Nc1cccc(c1)C(NC)=O)(=O)=O)[Cl]
F10201296	CBK044565	Enzymatic	Absorbance	5e-06	0.178285	0	0.231521	CC(C)c1ccc(cc1)S(Nc1ccc(cc1)OC(F)F)(=O)=O
AC2235394	CBK094277G	Enzymatic	Absorbance	5e-06	0.104309	0	0.231521	C1CN(CCN1)CC(Cn1c2ccc(cc2c2cc(ccc12)[Cl])[Cl])O
315140003	CBK034346	Enzymatic	Absorbance	5e-06	0.103282	0	0.231521	[H]N(c1cccc(c1)C(=O)OCC)S(c1ccc(cc1)[Br])(=O)=O
E59300306	CBK067266	Enzymatic	Absorbance	5e-06	0.147596	0	0.231521	Cc1c(c(C)on1)S(Nc1nc(cs1)c1cccnc1)(=O)=O
E95820013	CBK049886	Enzymatic	Absorbance	5e-06	0.041567	0	0.231521	[H]N(c1c2ccccc2[nH]c1C(O)=O)S(c1cc(sc1[Cl])[Cl])(=O)=O
F48010557	CBK062388	Enzymatic	Absorbance	5e-06	0.088091	0	0.231521	c1cc(c(cc1[Br])C(F)(F)F)S(Nc1nnn[nH]1)(=O)=O
F10201856	CBK045134	Enzymatic	Absorbance	5e-06	0.0955834	0	0.231521	CC1(C)COC(N1C1CCN(CC1)C(CCSC=Cc1ccccc1)=O)=O
F48010107	CBK062082	Enzymatic	Absorbance	5e-06	0.12752	0	0.231521	[H]N(c1ccnn1C)S(c1ccc(cc1C(F)(F)F)[Br])(=O)=O
E95810007	CBK047413	Enzymatic	Absorbance	5e-06	0.0731166	0	0.231521	[H]N(c1c2ccccc2[nH]c1C(=O)OCC)S(Cc1ccccc1)(=O)=O
AA0811043	CBK061926	Enzymatic	Absorbance	5e-06	-0.0503319	0	0.231521	c1cc2cc(N)nc(c3ccc(cc3)OC(F)(F)F)c2nc1
315122086	CBK034396	Enzymatic	Absorbance	5e-06	0.00998052	0	0.231521	[H]N(c1ccc(cc1)C(N(CC)CC)=O)S(Cc1ccccc1[N+]([O-])=O)(=O)=O
AA1812002	CBK070710	Enzymatic	Absorbance	5e-06	0.0736305	0	0.231521	c1ccc(cc1)NC(NC1=NC(N(c2ccccc2)S1)=O)=O
AD8149005	CBK161616	Enzymatic	Absorbance	5e-06	0.100038	0	0.231521	CCCc1ccc(cc1)N(C)C(c1ccc(cc1)OC(F)(F)F)=O
AC3504002	CBK091451	Enzymatic	Absorbance	5e-06	0.123824	0	0.231521	COc1ccc(c2ccc3c(c2)OC2(CCNCC2)O3)c(c1)OC
AC2244623	CBK133465	Enzymatic	Absorbance	5e-06	0.0687693	0	0.231521	CN1C(c2c(ncn2CC(Nc2ccccc2C#N)=O)N(C)C1=O)=O
AD1964607	CBK156371	Enzymatic	Absorbance	5e-06	0.105208	0	0.231521	C1CCC(CC1)N(CCC#N)C(NCc1c(cccc1[Cl])[Cl])=O
AD9302034	CBK160360	Enzymatic	Absorbance	5e-06	0.106114	0	0.231521	C1CCN(C1)C(c1cc(cnc1)c1c(c2ccccc2)nn[nH]1)=O
AD1964597	CBK156362	Enzymatic	Absorbance	5e-06	0.0886399	0	0.231521	C1CCC(CC1)N(CCC#N)C(Nc1ccc2c(cc[nH]2)c1)=O
AD2765442	CBK160094	Enzymatic	Absorbance	5e-06	0.1048	0	0.231521	c1cc(c2c(c1)cc[nH]2)NC(c1ccc(cc1)S(N)(=O)=O)=O
AD1907157	CBK131503	Enzymatic	Absorbance	5e-06	0.0648041	0	0.231521	C(CN1CCC2(CC1)CN(C(CO)=O)c1ccccc12)c1c[nH]c2ccccc12
AD2765801	CBK159787	Enzymatic	Absorbance	5e-06	0.163328	0	0.231521	C(C(Nc1ccc2c(cccn2)c1)=O)c1ccc(cc1[Cl])[Cl]
AA0676003	CBK083517	Enzymatic	Absorbance	5e-06	0.109309	0	0.231521	CC(C)(C)OC(N1CCC2(CC1)NC(c1cc(ccc1O2)c1cccnc1)=O)=O
AD2765829	CBK159814	Enzymatic	Absorbance	5e-06	0.168555	0	0.231521	Cc1cc(ccc1C(Nc1ccc2c(cccn2)c1)=O)[Br]
AD1964199	CBK156121	Enzymatic	Absorbance	5e-06	0.143335	0	0.231521	CCN(CC)C(C1CCCN(C1)C(NCc1ccc2c(c1)OCO2)=O)=O
E65240D03	CBK036413C	Enzymatic	Absorbance	5e-06	-0.0350439	0	0.231521	Cc1cc(C)cc(c1)S(c1ccc2ccnc(c2c1)N1CCCNCC1)(=O)=O
312578012	CBK200042	Enzymatic	Absorbance	5e-06	0.113517	0	0.231521	CC(c1c(ccs1)NS(c1ccc2ccccc2c1)(=O)=O)=O
E94735002	CBK200057T	Enzymatic	Absorbance	5e-06	0.104452	0	0.231521	C(COC(c1c(cccc1F)F)=O)C1C(N=C(NC2CC3CC2C=C3)S1)=O
AA3132010	CBK112664	Enzymatic	Absorbance	5e-06	0.0794366	0	0.231521	C1Oc2ccc(cc2O1)n1ncc(c2cccc(c2)C(F)(F)F)n1
F10201145	CBK044415	Enzymatic	Absorbance	5e-06	0.180913	0	0.231521	CN(CCC#N)S(c1ccc(cc1)OC(F)(F)F)(=O)=O
AC7207001	CBK107802	Enzymatic	Absorbance	5e-06	0.0872813	0	0.231521	Cc1ccc(cc1[Cl])Nc1cncc(c2ccc(cc2)O)n1
F10200454	CBK043725	Enzymatic	Absorbance	5e-06	0.176019	0	0.231521	C1CCC(CCNC(Nc2ccc(cc2)SC(F)(F)F)=O)=CC1
E59300357	CBK067292	Enzymatic	Absorbance	5e-06	0.249348	1	0.231521	c1cc(c2cc(NS(c3cc(C(O)=O)c(cc3F)[Cl])(=O)=O)[nH]n2)oc1
F10201355	CBK044628	Enzymatic	Absorbance	5e-06	0.117863	0	0.231521	CCOC(CN1CCN(CC1)S(c1cc(ccc1[Cl])[Cl])(=O)=O)=O
310485a07	CBK050273T	Enzymatic	Absorbance	5e-06	0.126734	0	0.231521	C1CNCCC1Oc1cc(cc(c1NC(c1cnccn1)=O)F)F
F10201434	CBK044711	Enzymatic	Absorbance	5e-06	0.116867	0	0.231521	Cc1cc(C)nc(c1)NS(c1ccc(cc1)OC(F)(F)F)(=O)=O
AC4710001	CBK999999	Enzymatic	Absorbance	5e-06	0.11833	0	0.231521
310426d05	CBK028283T	Enzymatic	Absorbance	5e-06	0.14156	0	0.231521	COc1ccc(CCCC(Nc2ccccc2N2CCNCC2)=O)cc1OC
F48010554	CBK062385	Enzymatic	Absorbance	5e-06	0.119153	0	0.231521	C1COCCN1c1ccc(cn1)S(Nc1nnn[nH]1)(=O)=O
F10200819	CBK044120	Enzymatic	Absorbance	5e-06	0.149811	0	0.231521	COC(c1cc(cc(c1)NC(NCCC1CCCCC=1)=O)C(=O)OC)=O
E59300287	CBK067255	Enzymatic	Absorbance	5e-06	0.146176	0	0.231521	Cc1cc(NS(c2ccc(cc2C(F)(F)F)[Br])(=O)=O)n(C)n1
315140002	CBK034345	Enzymatic	Absorbance	5e-06	0.125251	0	0.231521	[H]N(c1cccc(c1)C(=O)OCC)S(c1cccc2cccnc12)(=O)=O
F10201750	CBK045028	Enzymatic	Absorbance	5e-06	0.15417	0	0.231521	CC(C)c1ccc(cc1)S(Nc1cc(c(c(c1)F)F)F)(=O)=O
310484d09	CBK050255T	Enzymatic	Absorbance	5e-06	0.0996513	0	0.231521	Cc1c(c(N2CCNCC2)n(C)n1)NC(CN(C)C(c1ccccc1)=O)=O
AA1418057	CBK073720	Enzymatic	Absorbance	5e-06	0.0588436	0	0.231521	C1=Cc2ccc(c3ccc(cc3)OC(F)(F)F)nc2NC1=O
E40229025	CBK034469	Enzymatic	Absorbance	5e-06	0.0912639	0	0.231521	[H]N(CC(N1CCOCC1)=O)S(c1ccc(cc1)[Br])(=O)=O
310480b10	CBK038946T	Enzymatic	Absorbance	5e-06	0.0463998	0	0.231521	C1CC(c2c(coc2C1)C(Nc1ccc(c2ccccc12)N1CCNCC1)=O)=O
315190050	CBK042302	Enzymatic	Absorbance	5e-06	0.22935	0	0.231521	[H]N(c1c(ccs1)C(Nc1ccc(cc1)F)=O)S(c1ccc(C)cc1)(=O)=O
275035001	CBK000573	Enzymatic	Absorbance	5e-06	0.0681347	0	0.231521	Cc1cc(cc(c1S(Nc1nc(CC(O)=O)cs1)(=O)=O)[Cl])[Cl]
310446d02	CBK034136T	Enzymatic	Absorbance	5e-06	0.123473	0	0.231521	C1CN(CCN1)c1ccccc1NC(C=Cc1cccnc1)=O
AA0812037	CBK081231	Enzymatic	Absorbance	5e-06	0.0742619	0	0.231521	CCCCc1ccc(cc1)c1c2c(cccn2)cc(NC(NCC)=O)n1
AD8732001	CBK161445	Enzymatic	Absorbance	5e-06	0.13804	0	0.231521	CC(NCc1cccc(c1)c1cc(CO)cnc1c1ccc(cc1)[Cl])=O
E56959007	CBK999999	Enzymatic	Absorbance	5e-06	0.0101054	0	0.231521
AD2763001	CBK161767	Enzymatic	Absorbance	5e-06	0.0617778	0	0.231521	CC(C)(C)OC(Nc1ccc2c(ccn2CCN2CCOCC2)c1)=O
E37552002	CBK063327	Enzymatic	Absorbance	5e-06	0.0879933	0	0.231521	Cc1ccc(cc1)S(n1ccc2ccc(nc12)N1CCN(C)CC1)(=O)=O
176275227	CBK999999	Enzymatic	Absorbance	5e-06	0.10342	0	0.231521
176239026	CBK014518G	Enzymatic	Absorbance	5e-06	0.124396	0	0.231521	C1CN(CCN1)c1c(nccn1)OCCOc1cccc(c1)C(F)(F)F
AD2733012	CBK149827	Enzymatic	Absorbance	5e-06	0.108564	0	0.231521	COc1ccc(cc1)C1(CC1)C(NCc1ccc(c(c1)[Cl])[Cl])=O
AA3132025	CBK112672	Enzymatic	Absorbance	5e-06	0.0854081	0	0.231521	CS(c1ccc(cc1)n1ncc(c2cccc(c2)C(F)(F)F)n1)(=O)=O
310486c02	CBK050344T	Enzymatic	Absorbance	5e-06	0.0553888	0	0.231521	COc1cc(cc(c1NC(C=Cc1cccnc1)=O)OC1CCNCC1)F
AC3503001	CBK091467	Enzymatic	Absorbance	5e-06	0.101712	0	0.231521	CCOC(N1CCC2(CC1)Oc1ccc(cc1O2)c1ccc(cc1OC)OC)=O
AD2767040	CBK160993	Enzymatic	Absorbance	5e-06	0.0599037	0	0.231521	CCOC(C1(CCN(CC1)C(CN1C(CSC1=O)=O)=O)C1CCCCC1)=O
AD2733011	CBK149826	Enzymatic	Absorbance	5e-06	0.0688214	0	0.231521	COc1ccc(cc1)C1(CC1)C(NCc1c(cccc1F)F)=O
AA3132031	CBK112675	Enzymatic	Absorbance	5e-06	0.0624828	0	0.231521	C(c1ccc(cc1)n1ncc(c2cccc(c2)C(F)(F)F)n1)#N
AA0771068	CBK107280	Enzymatic	Absorbance	5e-06	0.100259	0	0.231521	C1CN(CCN1C(c1cc2cc(ccc2[nH]1)F)=O)c1ncccn1
E59300244	CBK067225	Enzymatic	Absorbance	5e-06	0.0985551	0	0.231521	C(c1cn(nc1N)S(c1cccc(c1)C(F)(F)F)(=O)=O)#N
F16060001	CBK051009	Enzymatic	Absorbance	5e-06	-0.0152333	0	0.231521	[H]N(c1cccnc1N1CCOCC1)S(c1ccc(cc1)F)(=O)=O
AA0144006	CBK085382	Enzymatic	Absorbance	5e-06	0.0956111	0	0.231521	CC1=C(Cc2c(cccc2[Cl])[Cl])C(N(c2nc3ccccc3o2)N1)=O
AC2224620	CBK110947	Enzymatic	Absorbance	5e-06	0.0246163	0	0.231521	CCCCC(NC(c1ccccc1OC)c1cc(c2cccnc2c1O)[Cl])=O
F10200040	CBK043283	Enzymatic	Absorbance	5e-06	0.0870485	0	0.231521	CSc1cccc(c1)NC(N1CCN(CC1)C(C1CCCO1)=O)=O
AA0340020	CBK082841T	Enzymatic	Absorbance	5e-06	0.114244	0	0.231521	C1CCC(CC1)Oc1c(nccn1)N1CCN(CCCC#N)CC1
F10201200	CBK044470	Enzymatic	Absorbance	5e-06	0.0957636	0	0.231521	CC(C)c1ccc(cc1)S(Nc1ccc2c(c1)nc(C(F)(F)F)[nH]2)(=O)=O
310480a04	CBK038940T	Enzymatic	Absorbance	5e-06	0.128978	0	0.231521	Cc1c(cc(c2ccccc2)o1)C(Nc1ccccc1N1CCCNCC1)=O
F10201011	CBK044279	Enzymatic	Absorbance	5e-06	0.114085	0	0.231521	C1CN(c2ccccc12)S(c1ccc(cc1)OC(F)(F)F)(=O)=O
AD8141002	CBK161582	Enzymatic	Absorbance	5e-06	0.0815727	0	0.231521	CC(NCCOc1c(nccn1)OCc1ccc(c(c1)[Cl])[Cl])=O
F10201168	CBK044438	Enzymatic	Absorbance	5e-06	0.115824	0	0.231521	C(CNS(c1ccc(c(c1)[Cl])[Cl])(=O)=O)c1ccncc1
176241020	CBK999999	Enzymatic	Absorbance	5e-06	0.000636359	0	0.231521
F10201567	CBK044846	Enzymatic	Absorbance	5e-06	0.0935531	0	0.231521	CCOC(C1CCCN(C1)S(c1cc(C)c(cc1C)[Cl])(=O)=O)=O
F48010563	CBK062392	Enzymatic	Absorbance	5e-06	0.0272253	0	0.231521	Cc1c2cc(ccc2sc1S(Nc1nnn[nH]1)(=O)=O)[Cl]
F48010002	CBK062002	Enzymatic	Absorbance	5e-06	0.151398	0	0.231521	[H]N(c1nnc(C(F)(F)F)s1)S(c1cccc(c1)[N+]([O-])=O)(=O)=O
F16838021	CBK049983	Enzymatic	Absorbance	5e-06	0.126703	0	0.231521	[H]N(c1c2cccnc2sc1C(O)=O)S(c1ccc(C)c(c1)[N+]([O-])=O)(=O)=O
E40360007	CBK047448	Enzymatic	Absorbance	5e-06	-0.00557667	0	0.231521	[H]N(c1nc(C)c(C(=O)OCC)s1)S(Cc1ccccc1)(=O)=O
AD1907108	CBK131476	Enzymatic	Absorbance	5e-06	0.0149935	0	0.231521	CC(C)C(N1CC2(CCN(CC2)Cc2csc(C)n2)c2ccccc12)=O
AA0340118	CBK082935	Enzymatic	Absorbance	5e-06	0.0759707	0	0.231521	CSCCN1CCC(CC1)Oc1c(nccn1)OCCN1CCOCC1
AB4271003	CBK093521	Enzymatic	Absorbance	5e-06	-0.056782	0	0.231521	CC(C)(C)OCC1=C(Cc2c(cccc2[Cl])[Cl])C(N(C)N1)=O
310447d03	CBK036355T	Enzymatic	Absorbance	5e-06	-0.0259503	0	0.231521	CCOc1ccsc1C(NCc1ccc(cc1)OC1CCNCC1)=O
AA0340046	CBK082866T	Enzymatic	Absorbance	5e-06	0.0282475	0	0.231521	CCN(CC)C(CN1CCC(CC1)Oc1c(nccn1)OC1CCCCC1)=O
315190068	CBK042317	Enzymatic	Absorbance	5e-06	0.104204	0	0.231521	[H]N(c1c(ccs1)C(N(CC)CC)=O)S(c1cccc2cccnc12)(=O)=O
AC5150003	CBK113259	Enzymatic	Absorbance	5e-06	0.00819107	0	0.231521	CC1(CCCCN2CCN(C)CC2)C(N=C(NC2CCCCCC2)S1)=O
AA1923197	CBK115565	Enzymatic	Absorbance	5e-06	0.0545642	0	0.231521	CCOC(c1ccc(cc1)NC(C1=C(NC(NC1=O)=O)O)=O)=O
AA3132142	CBK112721	Enzymatic	Absorbance	5e-06	0.117361	0	0.231521	c1ccc(c(c1)c1cnn(c2cccc(c2)C(O)=O)n1)C(F)(F)F
AD8141023	CBK161853	Enzymatic	Absorbance	5e-06	0.0662334	0	0.231521	C(COc1c(nccn1)OCc1ccc(c(c1)[Cl])[Cl])Oc1ccccc1
AA3133002	CBK112933	Enzymatic	Absorbance	5e-06	0.0483694	0	0.231521	COc1ccc(cc1OC)n1cc(c2cccc(c2)C(F)(F)F)nn1
AD2732005	CBK149788	Enzymatic	Absorbance	5e-06	0.0403045	0	0.231521	CN1CCN(CCCNC(c2cc3cccc(c3o2)OC)=O)CC1
AA3132014	CBK112666	Enzymatic	Absorbance	5e-06	0.0477326	0	0.231521	CSc1ccc(cc1)n1ncc(c2cccc(c2)C(F)(F)F)n1
AC8179001	CBK200072	Enzymatic	Absorbance	5e-06	0.0592926	0	0.231521	CC(C)Sc1nnc(c2ccccc2OC)n1CC(C)=C
AA5365003	CBK089876T	Enzymatic	Absorbance	5e-06	0.0448235	0	0.231521	COc1ccc2c(c1)c1CCN[C@]3(CCN(CCOc4ccc(cc4)F)C3)c1[nH]2
AE0315126	CBK162133	Enzymatic	Absorbance	5e-06	0.10659	0	0.231521	CCC(COC)NC(c1cnn2c(C)c(CC)c(C)nc12)=O
AA3192117	CBK158840	Enzymatic	Absorbance	5e-06	0.0860468	0	0.231521	CC(Nc1ccc(cc1)c1ccc(cn1)C(NCCc1ccc(cc1)O)=O)=O
AD8141042	CBK161607	Enzymatic	Absorbance	5e-06	0.0357913	0	0.231521	CC(COC(C)(C)C)Oc1c(nccn1)OCc1ccc(c(c1)[Cl])[Cl]
AD2765203	CBK159664	Enzymatic	Absorbance	5e-06	0.00842116	0	0.231521	C(C(Nc1ccc2c(cc[nH]2)c1)=O)c1c(cccc1[Cl])[Cl]
AA3132069	CBK112696	Enzymatic	Absorbance	5e-06	0.0401879	0	0.231521	C(c1ccc(cc1)n1ncc(c2ccc(cc2)C(F)(F)F)n1)O
AA3132116	CBK112716	Enzymatic	Absorbance	5e-06	0.0349713	0	0.231521	CN(C)c1ccc(cc1)n1ncc(c2ccccc2C(F)(F)F)n1
F48010683	CBK062467	Enzymatic	Absorbance	5e-06	0.0202856	0	0.231521	CC(CCCC(C)(C)O)NS(c1c(C)c2cc(ccc2s1)[Cl])(=O)=O
AD1964599	CBK156364	Enzymatic	Absorbance	5e-06	0.00564683	0	0.231521	C1CCC(CC1)N(CCC#N)C(Nc1ccc2c(c1)OCCO2)=O
E59330190	CBK067571	Enzymatic	Absorbance	5e-06	0.157381	0	0.231521	C1=C(C(NS(c2ccc(cc2)Oc2ccccc2)(=O)=O)=NC(N1)=O)F
AC2217219	CBK101789	Enzymatic	Absorbance	5e-06	0.12615	0	0.231521	C1CCN(C(C1)C(O)=O)S(c1ccc(cc1)[Br])(=O)=O
F10201510	CBK044788	Enzymatic	Absorbance	5e-06	0.1382	0	0.231521	CCc1cc(ccc1S(NCCCC(=O)OC)(=O)=O)[Br]
AC2224047	CBK110407	Enzymatic	Absorbance	5e-06	0.0962209	0	0.231521	COC(c1cc(ccc1O)C(CSc1nc(cc(n1)O)N)=O)=O
F10200115	CBK043379	Enzymatic	Absorbance	5e-06	0.173069	0	0.231521	C(c1cccc(c1)F)NS(c1ccc(cc1)OC(F)(F)F)(=O)=O
AC6706004	CBK200067	Enzymatic	Absorbance	5e-06	0.10436	0	0.231521	CC(C)(C)c1ccc(cc1[N+]([O-])=O)S(N1CCCCC1CCO)(=O)=O
F10200296	CBK043565	Enzymatic	Absorbance	5e-06	0.129511	0	0.231521	CC(C)c1ccc(cc1)S(N(CCC#N)Cc1ccccc1)(=O)=O
302631016	CBK999999	Enzymatic	Absorbance	5e-06	0.0512403	0	0.231521
F10202012	CBK045235	Enzymatic	Absorbance	5e-06	0.142512	0	0.231521	C1CN(CCC12OCCO2)C(Nc1ccc(cc1)OC(F)(F)F)=O
F48010114	CBK062087	Enzymatic	Absorbance	5e-06	0.175718	0	0.231521	[H]N(c1ccnn1C)S(c1ccc(c2cc(C(F)(F)F)on2)s1)(=O)=O
F10200933	CBK044233	Enzymatic	Absorbance	5e-06	0.143238	0	0.231521	Cc1cc(C(N2CCC(CC2)N2C(=O)OCC2(C)C)=O)n(C(C)(C)C)n1
AA3133190	CBK112998	Enzymatic	Absorbance	5e-06	0.100834	0	0.231521	c1cc(cc(c1)n1cc(c2ccc(cc2F)F)nn1)C(O)=O
315140021	CBK034343	Enzymatic	Absorbance	5e-06	0.0925991	0	0.231521	[H]N(c1cccc(c1)C(=O)OCC)S(c1ccc(C)c(c1)[N+]([O-])=O)(=O)=O
AA3088009	CBK113659	Enzymatic	Absorbance	5e-06	0.0968534	0	0.231521	CC(Nc1cccc(c1)c1c(N)ncc(c2ccc(C#N)cc2)n1)=O
F10201004	CBK044272	Enzymatic	Absorbance	5e-06	0.0776533	0	0.231521	CC(Nc1ccc(cc1[Cl])S(NCCC#N)(=O)=O)=O
AA0813030	CBK081260	Enzymatic	Absorbance	5e-06	0.124954	0	0.231521	CC(C)C(Nc1cc2cccnc2c(c2ccc3c(CCO3)c2)n1)=O
E40229040	CBK034476	Enzymatic	Absorbance	5e-06	0.0985459	0	0.231521	[H]N(CC(N1CCOCC1)=O)S(c1c(C)noc1C)(=O)=O
F48010245	CBK062180	Enzymatic	Absorbance	5e-06	0.0678552	0	0.231521	[H]N(c1nnc(CC)s1)S(c1c(C)nn(C)c1[Cl])(=O)=O
AD1917203	CBK200203	Enzymatic	Absorbance	5e-06	0.102139	0	0.231521	C(CN1CCN(CC1)C(c1cccc2c1cc[nH]2)=O)c1ccccc1
AA0340066	CBK082885T	Enzymatic	Absorbance	5e-06	0.087244	0	0.231521	C1CN(CCN1Cc1ccccc1)c1c(nccn1)OCCN1CCOCC1
310442d05	CBK029447T	Enzymatic	Absorbance	5e-06	0.0525912	0	0.231521	COc1ccc(cc1)C(Nc1ccccc1N1CCNCC1)=O
AD2732020	CBK149802	Enzymatic	Absorbance	5e-06	0.0521683	0	0.231521	COc1cccc2cc(C(NCCc3ccc(cc3)O)=O)oc12
AD2733014	CBK149829	Enzymatic	Absorbance	5e-06	0.104231	0	0.231521	COc1ccc(cc1)C1(CC1)C(NCc1ccc2c(c1)OCO2)=O
176235115	CBK999999	Enzymatic	Absorbance	5e-06	0.172487	0	0.231521
AD1964220	CBK156139	Enzymatic	Absorbance	5e-06	0.0329825	0	0.231521	CCN(CC)C(C1CCCN(C1)C(Nc1ccc(cc1)N(CC)CC)=O)=O
AD1964614	CBK156377	Enzymatic	Absorbance	5e-06	0.123446	0	0.231521	CCN(CC)CCCNC(N(CCC#N)C1CCCCC1)=O
AA4864009	CBK149207	Enzymatic	Absorbance	5e-06	0.0941732	0	0.231521	CCOc1ccc(cc1)OC(c1ccc(cc1)OC(F)(F)F)=O
AD1907110	CBK131477	Enzymatic	Absorbance	5e-06	0.109368	0	0.231521	CCN1CC2(CCN(CC2)Cc2cc(c(c(c2)OC)OC)OC)c2ccccc12
AD2765223	CBK159681	Enzymatic	Absorbance	5e-06	0.0795772	0	0.231521	COc1ccc(cc1[Cl])C(Nc1ccc2c(cc[nH]2)c1)=O
AA0355114	CBK107863	Enzymatic	Absorbance	5e-06	0.0851656	0	0.231521	C1CCN(C1)c1c(nc2cc(c(cc2n1)[Cl])[Cl])SCC(O)=O
AD8145009	CBK161628	Enzymatic	Absorbance	5e-06	0.134437	0	0.231521	COC(CCc1ccc(cc1)Oc1c(cc(cn1)C(F)(F)F)[Cl])=O
AA3192059	CBK158610	Enzymatic	Absorbance	5e-06	0.0622875	0	0.231521	CSCCCNC(c1cc(cnc1)c1ccc(cc1)C(N1CCOCC1)=O)=O
AD2732011	CBK149794	Enzymatic	Absorbance	5e-06	0.103259	0	0.231521	COc1cccc2cc(C(NCc3c(cccc3F)F)=O)oc12
AD2765626	CBK159768	Enzymatic	Absorbance	5e-06	0.119176	0	0.231521	C(CNC(Cc1cc(c(c(c1)F)F)F)=O)c1c[nH]c2ccc(cc12)[Cl]
AA3133237	CBK113024	Enzymatic	Absorbance	5e-06	0.0758531	0	0.231521	COc1ccc(cc1)c1cn(c2ccc(cc2)OC(F)(F)F)nn1
AA3133158	CBK112979	Enzymatic	Absorbance	5e-06	0.12588	0	0.231521	CSc1ccc(cc1)n1cc(c2ccc(cc2F)F)nn1
F48194020	CBK062589	Enzymatic	Absorbance	5e-06	0.0293914	0	0.231521	c1ccnc(c1)c1ccc(s1)S(Nc1nnn[nH]1)(=O)=O
AA3192068	CBK158619	Enzymatic	Absorbance	5e-06	0.0975915	0	0.231521	CN(C)CCNC(c1cc(cnc1)c1ccc(cc1)C(N1CCOCC1)=O)=O
E84322009	CBK051448	Enzymatic	Absorbance	5e-06	-0.00403985	0	0.231521	Cc1cc(c(cc1NC(c1ccc(cc1)C(F)(F)F)=O)S(N)(=O)=O)F
AC2242926	CBK136319	Enzymatic	Absorbance	5e-06	-0.0419726	0	0.231521	Cc1cc(C)nc(n1)N1CCC(CC1)C(NCc1ccc(cc1)[Cl])=O
AA0355050	CBK107173	Enzymatic	Absorbance	5e-06	-0.0269465	0	0.231521	CCOC(CSc1c(NC(C)C)nc2cc(c(cc2n1)[Cl])[Cl])=O
AA4804001	CBK074321	Enzymatic	Absorbance	5e-06	-0.00921536	0	0.231521	C([C@@H](c1ccccc1)Nc1c(N)ncc(n1)[Br])O
AA1923009	CBK113238	Enzymatic	Absorbance	5e-06	0.0281657	0	0.231521	Cc1ccc(nc1)N1C(c2ccccc2C1=O)Nc1ccccc1
AA0347073	CBK084245	Enzymatic	Absorbance	5e-06	0.0238803	0	0.231521	COc1c(nccn1)OC1CCN(CC1)Cc1ccc(cc1)[N+]([O-])=O
F12221045	CBK115366	Enzymatic	Absorbance	5e-06	-0.0117186	0	0.231521	CCN(CC)C(c1c(c2c(C)nc(c3cccs3)nc2s1)N)=O
AA0340015	CBK082837T	Enzymatic	Absorbance	5e-06	-0.0440522	0	0.231521	CCOC(CN1CCN(CC1)c1c(nccn1)OC1CCCCC1)=O
AD1964245	CBK156164	Enzymatic	Absorbance	5e-06	-0.0281694	0	0.231521	C1CCN(C(C1)CO)C(NCc1ccc(c(c1)[Cl])[Cl])=O
AA6604003	CBK075087	Enzymatic	Absorbance	5e-06	-0.00972178	0	0.231521	CCOC(c1c(nc(c2ccc(cc2)[Br])s1)O)=O
E59300019	CBK067119	Enzymatic	Absorbance	5e-06	-0.00987685	0	0.231521	CN1CCOc2cc(ccc12)S(Nc1cccc(c1)c1cnco1)(=O)=O
276099407	CBK002897	Enzymatic	Absorbance	5e-06	0.0630919	0	0.231521	CC1=CC(=O)Oc2cc(ccc12)SCc1ccc(cc1)SC(F)(F)F
AD2756014	CBK155461G	Enzymatic	Absorbance	5e-06	-0.00668143	0	0.231521	C(c1ccc(c(c1)[Cl])[Cl])NC(Nc1cccc(c1)C([O-])=O)=O
AA3132461	CBK112877	Enzymatic	Absorbance	5e-06	-0.0533093	0	0.231521	CN(C)Cc1ccccc1n1ncc(CN2CCS(CC2)(=O)=O)n1
AA0347041	CBK084217	Enzymatic	Absorbance	5e-06	-0.025966	0	0.231521	COc1c(nccn1)N1CCN(CC1)Cc1ccc(cc1)[N+]([O-])=O
E91482001	CBK051166C	Enzymatic	Absorbance	5e-06	-0.0221827	0	0.231521	Cc1ccc(cc1)S(c1cncc(n1)N1CCNCC1)(=O)=O
AB2311168	CBK090036	Enzymatic	Absorbance	5e-06	-0.0322569	0	0.231521	CCOc1cc(C=NO)ccc1OC(c1cccc(c1)[N+]([O-])=O)=O
281698016	CBK003964A	Enzymatic	Absorbance	5e-06	0.0184697	0	0.231521	C1CN(CCN1)c1ccc(c(n1)SCc1ccccc1[Cl])C(F)(F)F
F48010382	CBK062276	Enzymatic	Absorbance	5e-06	-0.0313455	0	0.231521	[H]N(Cc1cc(C)on1)S(c1ccc(c2ccon2)s1)(=O)=O
AC2458015	CBK144102	Enzymatic	Absorbance	5e-06	-0.0510845	0	0.231521	CC1(C)CC(c2c(C1)nc(NC(c1ccc(cc1)OC(F)(F)F)=O)s2)=O
F12222046	CBK115326	Enzymatic	Absorbance	5e-06	0.0231118	0	0.231521	c1cc2C(N(C(c2c(c1)[N+]([O-])=O)=O)c1cc(cc(c1)[Cl])[Cl])=O
AD4932001	CBK155372	Enzymatic	Absorbance	5e-06	-0.00453887	0	0.231521	Cc1ccc(cc1OC)C(N1CCC(CC1)N1C(Nc2c(C)cccc12)=O)=O
AC2458031	CBK144106	Enzymatic	Absorbance	5e-06	-0.013807	0	0.231521	CC1(C)CC(c2c(C1)nc(NC(c1ccc(cc1)Oc1ccccc1)=O)s2)=O
AC9508001	CBK116509	Enzymatic	Absorbance	5e-06	-0.0674431	0	0.231521	COc1ccc(cc1)c1c(N)ncc(c2ccc(cc2)C(N2CCOCC2)=O)n1
AD1914087	CBK137004	Enzymatic	Absorbance	5e-06	0.0389569	0	0.231521	C1CN(CCC12CN(C(CO)=O)c1ccccc12)Cc1cccc2cccnc12
E40285005	CBK042361	Enzymatic	Absorbance	5e-06	0.0212411	0	0.231521	[H]N(c1ccccc1C(O)=O)S(c1ccc(cc1)NC(C)=O)(=O)=O
AA7104001	CBK073952C	Enzymatic	Absorbance	5e-06	0.025461	0	0.231521	COc1ccc2c(c1)c1CCNC3(CCN(Cc4ccccc4)C3)c1[nH]2
AA2923036	CBK091357	Enzymatic	Absorbance	5e-06	0.0365752	0	0.231521	Cc1ccc(cc1)S(NCC(Nc1ccc(cn1)[Cl])=O)(=O)=O
E13937001	CBK048501C	Enzymatic	Absorbance	5e-06	-0.00821352	0	0.231521	CN1C(=Cc2c(C1=O)c(c1cccnc1)no2)c1ccc(CN2CCCC2)cc1
AC2444001	CBK122728	Enzymatic	Absorbance	5e-06	0.116086	0	0.231521	[H]N(C(COc1ccccc1OC)=O)c1cc(C)nc2ccccc12
AA1440001	CBK051649C	Enzymatic	Absorbance	5e-06	-0.00468296	0	0.231521	Cc1cc(c(cc1NC(CN1CCOCC1)=O)S(N)(=O)=O)F
AC2458028	CBK144104	Enzymatic	Absorbance	5e-06	0.0304249	0	0.231521	CC1(C)CC(c2c(C1)nc(NC(C1COc3ccccc3O1)=O)s2)=O
F74651001	CBK074269	Enzymatic	Absorbance	5e-06	0.0576806	0	0.231521	CC1(CC(N2CCCCCC2)=O)C(N=C(NC2CCCCCC2)S1)=O
AC6836011	CBK113548	Enzymatic	Absorbance	5e-06	0.117134	0	0.231521	CCCc1c(C(=O)OCC)c(c2ccc(cc2[Cl])[Cl])[nH]n1
F12217023	CBK067735	Enzymatic	Absorbance	5e-06	0.216107	0	0.231521	CC(Nc1c(c(C)no1)c1nc(cs1)c1ccc(cc1[Cl])[Cl])=O
E40263082	CBK034500	Enzymatic	Absorbance	5e-06	-0.00332	0	0.231521	[H]N(CC(N(CC)CC)=O)S(c1cc(c(s1)[Cl])[Br])(=O)=O
AC2455008	CBK153242	Enzymatic	Absorbance	5e-06	-0.00481162	0	0.231521	c1cc(C(Nc2c(c3ccc(cc3)[Cl])nns2)=O)oc1
F44432005	CBK066815T	Enzymatic	Absorbance	5e-06	0.228583	0	0.231521	CCN(Cc1cncn1C)C(CC1CCCCC1)c1ccccc1
AD2703043	CBK131640	Enzymatic	Absorbance	5e-06	0.0239556	0	0.231521	C1CC2(CCN(C2)C(c2ccoc2)=O)CN(C1)C(c1cccnc1)=O
F58846C05	CBK999999	Enzymatic	Absorbance	5e-06	0.17141	0	0.231521
AC4712421	CBK138924	Enzymatic	Absorbance	5e-06	0.0328889	0	0.231521	C1CC(C(Nc2cccc3ccccc23)=O)N(C1)S(c1ccc(cc1)F)(=O)=O
F10201543	CBK044821	Enzymatic	Absorbance	5e-06	0.2043	0	0.231521	CCCOCCCNS(c1ccc(cc1)C(C)(C)CC)(=O)=O
F10201261	CBK044530	Enzymatic	Absorbance	5e-06	0.146413	0	0.231521	Cc1cccc(c1NC(NCCc1cccs1)=O)C(C)(C)C
F10201124	CBK044394	Enzymatic	Absorbance	5e-06	-0.00406557	0	0.231521	Cc1c(Cn2cc(cn2)NS(c2cccs2)(=O)=O)c(C)on1
AC9212004	CBK113605	Enzymatic	Absorbance	5e-06	-0.0527138	0	0.231521	Cc1ccccc1N1C(N(Cc2ccc(cc2)F)C(=O)S1)=O
AC5143002	CBK107927	Enzymatic	Absorbance	5e-06	-0.0794326	0	0.231521	CC1(C(N=C(NC2CCCCCC2)S1)=O)OCCCO
F12221048	CBK115362	Enzymatic	Absorbance	5e-06	-0.0920239	0	0.231521	Cc1cc(C)nc2c1c(c(C(c1ccc(cc1)OC)=O)s2)N
AA2923058	CBK091343	Enzymatic	Absorbance	5e-06	-0.180155	0	0.231521	Cc1ccccc1C(NCC(Nc1ccc(c2ccccc12)[Br])=O)=O
315565108	CBK049795	Enzymatic	Absorbance	5e-06	-0.0571362	0	0.231521	C1CNCCC1CN(Cc1cc(cc(c1)F)F)C(Nc1c(cccc1F)F)=O
AA1995055	CBK160320	Enzymatic	Absorbance	5e-06	0.0334668	0	0.231521	C(C1=C(c2ccccc2NC1=O)O)C(NCc1ccccc1[Cl])=O
F12221023	CBK115365	Enzymatic	Absorbance	5e-06	-0.0878098	0	0.231521	CCOC(c1c(c2c(ccnc2s1)Nc1ccccc1)N)=O
AD1964170	CBK155901	Enzymatic	Absorbance	5e-06	-0.122858	0	0.231521	CC(Nc1cccc(c1)NC(N1CCN(CC1)C1CCN(C)CC1)=O)=O
AD6804013	CBK155430	Enzymatic	Absorbance	5e-06	-0.136623	0	0.231521	C(c1ccccc1[N+]([O-])=O)S(Nc1ccc(cc1)c1nnn[nH]1)(=O)=O
AC3518002	CBK103528T	Enzymatic	Absorbance	5e-06	-0.0844373	0	0.231521	C1CNCCC1Oc1ccc(cc1)c1cccc2c1cccn2
AA0347068	CBK084240	Enzymatic	Absorbance	5e-06	-0.130534	0	0.231521	COc1c(nccn1)OC1CCN(CC1)Cc1ccc(cc1)[Cl]
AD2765747	CBK160171T	Enzymatic	Absorbance	5e-06	-0.140526	0	0.231521	CCOC(c1c(c2ccccc2[nH]1)NC([C@@H]1CCCN1C)=O)=O
AD1964138	CBK155875	Enzymatic	Absorbance	5e-06	-0.170025	0	0.231521	COc1cc(cc(c1OC)OC)NC(N1CCNC(C1)=O)=O
310426a02	CBK028271T	Enzymatic	Absorbance	5e-06	-0.113818	0	0.231521	C1CN(CCN1)c1cccc(c1)NC(COc1ccccc1)=O
AA6395001	CBK999999	Enzymatic	Absorbance	5e-06	-0.0851485	0	0.231521
310426c04	CBK028270T	Enzymatic	Absorbance	5e-06	-0.165064	0	0.231521	C(CC(Nc1ccc(nc1)N1CCNCC1)=O)COc1ccccc1
AA0820034	CBK085731	Enzymatic	Absorbance	5e-06	-0.212202	0	0.231521	CCNC(Nc1cc2ccccc2c(c2ccc(cc2OC)F)n1)=O
312499069	CBK045539	Enzymatic	Absorbance	5e-06	-0.0927398	0	0.231521	C(c1ccccc1)S(Nc1nnc(C(F)(F)F)s1)(=O)=O
312437001	CBK026672	Enzymatic	Absorbance	5e-06	-0.149858	0	0.231521	CCc1nnc(NS(c2ccc(cc2)OC(F)(F)F)(=O)=O)s1
AA0771155	CBK107316	Enzymatic	Absorbance	5e-06	-0.124129	0	0.231521	CN(C)CCN(C)C(c1cc2cc(ccc2[nH]1)OC(F)(F)F)=O
AC2244411	CBK133287	Enzymatic	Absorbance	5e-06	-0.120508	0	0.231521	CN1C(c2c(ncn2CC(Nc2cccc(c2)[Br])=O)N(C)C1=O)=O
AD2702003	CBK131572	Enzymatic	Absorbance	5e-06	-0.114944	0	0.231521	C1CC2(CCN(C2)C(Cc2c[nH]c3ccccc23)=O)CN(C1)C(CCC(O)=O)=O
AD1907019	CBK126678	Enzymatic	Absorbance	5e-06	-0.0705432	0	0.231521	CS(N1CC2(CCN(CC2)CC(N)=O)c2ccccc12)(=O)=O
310447000000	CBK036371T	Enzymatic	Absorbance	5e-06	-0.0533737	0	0.231521	C1CNCCC1Oc1cncc(NC(c2ccc(C#N)cc2)=O)n1
AD1926049	CBK200214	Enzymatic	Absorbance	5e-06	-0.0376127	0	0.231521	C(CN1CCN(CC1)C(c1cnc2ccccc2n1)=O)c1ccccc1
310486a06	CBK050328T	Enzymatic	Absorbance	5e-06	0.0455308	0	0.231521	Cn1cc(C(Nc2c(cc(cc2F)F)OC2CCNCC2)=O)c2ccccc12
176204199	CBK023201	Enzymatic	Absorbance	5e-06	-0.0157485	0	0.231521	CC1CCCCN1CC(N(C)C(C)COc1ccc(cc1)[Cl])=O
F10201282	CBK044551	Enzymatic	Absorbance	5e-06	0.00464576	0	0.231521	[H][C@](CC1CCCCC1)(C(=O)OC)NS(c1ccc(cc1)C(C)C)(=O)=O
F10218261	CBK062943	Enzymatic	Absorbance	5e-06	-0.106476	0	0.231521	CC(C)CN1CCCN(CC1)S(c1ccc(cc1[Cl])C(F)(F)F)(=O)=O
E40263086	CBK034504	Enzymatic	Absorbance	5e-06	-0.0525046	0	0.231521	[H]N(CC(N(CC)CC)=O)S(Cc1ccccc1[N+]([O-])=O)(=O)=O
276099058	CBK002638	Enzymatic	Absorbance	5e-06	-0.0296355	0	0.231521	C(c1ccc(cc1)c1ccccc1C#N)Sc1cccs1
AA6998003	CBK085386	Enzymatic	Absorbance	5e-06	-0.0186147	0	0.231521	Cc1ccc(cc1C)C(N(Cc1ccncc1)C1CCCCC1)=O
AA0357183	CBK105303	Enzymatic	Absorbance	5e-06	-0.0360361	0	0.231521	CC(NCCSc1c(C(F)(F)F)nc2ccccc2n1)=O
AA3100036	CBK073893	Enzymatic	Absorbance	5e-06	-0.00239512	0	0.231521	Cc1c(c(C)on1)S(Nc1ccc2cc(cnc2n1)[Br])(=O)=O
E57738003	CBK038881	Enzymatic	Absorbance	5e-06	-0.0296197	0	0.231521	CC(C)c1nc(NS(c2cccc(c2)C(F)(F)F)(=O)=O)sn1
AA0340334	CBK083140	Enzymatic	Absorbance	5e-06	-0.0168661	0	0.231521	CCN(CC)C(CN1CCN(CC1)c1c(nccn1)OCc1cccnc1)=O
AD1907105	CBK131473	Enzymatic	Absorbance	5e-06	0.0438241	0	0.231521	CC(C)C(N1CC2(CCN(CC2)CCSC)c2ccccc12)=O
AC2215118	CBK078486	Enzymatic	Absorbance	5e-06	-0.079696	0	0.231521	C(CC(Nc1ccc(cc1)N1CCN(CC1)CCO)=O)C(O)=O
F10237098	CBK074427	Enzymatic	Absorbance	5e-06	-0.0497517	0	0.231521	Cc1c(C)c(C)nc2c1c(c(C(c1ccc(c(c1)OC)OC)=O)s2)N
310426b07	CBK028262T	Enzymatic	Absorbance	5e-06	0.0117965	0	0.231521	C(CS(c1ccccc1)(=O)=O)C(Nc1cccnc1N1CCNCC1)=O
F30900010	CBK061748C	Enzymatic	Absorbance	5e-06	0.0544472	0	0.231521	Cc1cccc(C)c1NC(Nc1cc(c2c(cco2)c1)N1CCNCC1)=O
F10201232	CBK044501	Enzymatic	Absorbance	5e-06	-0.00870917	0	0.231521	CC1(C)COC(N1C1CCN(CC1)C(CNC(c1cccs1)=O)=O)=O
F10201437	CBK044714	Enzymatic	Absorbance	5e-06	0.00991255	0	0.231521	Cc1cc(ccc1CNS(c1cccs1)(=O)=O)[Cl]
F10200217	CBK043484	Enzymatic	Absorbance	5e-06	0.0218398	0	0.231521	CC(C)c1ccc(cc1)S(NCc1c(ccc(c1F)[Cl])F)(=O)=O
AA0357041	CBK103670	Enzymatic	Absorbance	5e-06	0.0185656	0	0.231521	CC(C)Nc1c(nc2ccccc2n1)SCCc1ccncc1
AA0347028	CBK084205	Enzymatic	Absorbance	5e-06	0.00995829	0	0.231521	Cc1cc(COc2c(nccn2)N2CCN(CC2)CC2CCCCC2)no1
F10218047	CBK062758	Enzymatic	Absorbance	5e-06	0.0177178	0	0.231521	CCOc1ccc(c2cccnc12)S(N1CCCN(CC1)CC(C)C)(=O)=O
F10226718	CBK070609	Enzymatic	Absorbance	5e-06	-0.00225131	0	0.231521	CCCCOc1ccc(cc1)c1nnn(CC(Nc2ccccc2)=O)n1
AA0515001	CBK070723	Enzymatic	Absorbance	5e-06	0.042026	0	0.231521	C1CCCC(CC1)NC1=NC([C@@H](CC2CCCCC2)S1)=O
AA0373046	CBK115249	Enzymatic	Absorbance	5e-06	0.00686948	0	0.231521	CC(C)Nc1c(nccn1)Sc1ccc(c(c1)OC)OC
AA0347156	CBK084284	Enzymatic	Absorbance	5e-06	-0.0610189	0	0.231521	CS(Nc1c(nccn1)OC1CCN(CC1)CC1CCCCC1)(=O)=O
AA6605001	CBK075064	Enzymatic	Absorbance	5e-06	0.0276904	0	0.231521	CCOC(c1c(nc(c2cccc(c2)C(F)(F)F)s1)O)=O
AD1964544	CBK156041	Enzymatic	Absorbance	5e-06	-0.010818	0	0.231521	COc1cc(CNC(N2CCCC(C2)CO)=O)cc(c1OC)OC
AA0135014	CBK076670	Enzymatic	Absorbance	5e-06	0.119115	0	0.231521	Cc1ccc(cc1)n1c(c2ccccc2OC)nnc1SC
AD1964194	CBK156115	Enzymatic	Absorbance	5e-06	0.0858986	0	0.231521	CCN(CC)C(C1CCCN(C1)C(NCCCN1CCN(C)CC1)=O)=O
AD1964238	CBK156157	Enzymatic	Absorbance	5e-06	-0.0163721	0	0.231521	CCN(CC)C(C1CCCN(C1)C(Nc1cccnc1)=O)=O
AA0340047	CBK082867T	Enzymatic	Absorbance	5e-06	-0.00894674	0	0.231521	CCOC(CN1CCC(CC1)Oc1c(nccn1)OC1CCCCC1)=O
AD8801008	CBK160397	Enzymatic	Absorbance	5e-06	-0.0671064	0	0.231521	C1CCc2c(C1)c1c(CNc3ccccc3)c(c(cc1o2)[Br])O
F48010005	CBK062003	Enzymatic	Absorbance	5e-06	-0.0128478	0	0.231521	[H]N(c1nnc(C(F)(F)F)s1)S(c1c(C)nn(C)c1[Cl])(=O)=O
AB3818078	CBK116405	Enzymatic	Absorbance	5e-06	0.00648216	0	0.231521	Cc1cc(nc(c2ccccc2O)n1)N1CCN(CC1)c1ccccc1
AA0819068	CBK085705	Enzymatic	Absorbance	5e-06	-0.0369141	0	0.231521	CS(Nc1cc2cccnc2c(c2ccc3c(CCO3)c2)n1)(=O)=O
284768015	CBK003729C	Enzymatic	Absorbance	5e-06	0.0370569	0	0.231521	CC(c1ccccc1)NC(n1ccc2c(cccc12)N1CCNCC1)=O
310480a09	CBK038929T	Enzymatic	Absorbance	5e-06	-0.0877324	0	0.231521	Cc1c(C(Nc2ccccc2N2CCCNCC2)=O)c(c2ccccc2)no1
AA0772178	CBK107376	Enzymatic	Absorbance	5e-06	-0.00471384	0	0.231521	CCCc1c(cnn1c1cc(cc(c1)[Cl])[Cl])C(NCCCN(C)C)=O
AC6812011	CBK107847	Enzymatic	Absorbance	5e-06	-0.0320514	0	0.231521	C1CCCC(CC1)NC(c1c(Cc2c(cccc2[Cl])[Cl])c(n[nH]1)O)=O
AC9472003	CBK200113T	Enzymatic	Absorbance	5e-06	-0.000106639	0	0.231521	C(C(O)=O)c1c(c2ccccc2)nc(NCCN2CCOCC2)s1
AD6925001	CBK155467T	Enzymatic	Absorbance	5e-06	0.0791187	0	0.231521	CCc1c(c2ccccc2nc1C)S(CCC(=O)OC)=O
31044700000	CBK036370T	Enzymatic	Absorbance	5e-06	0.0339348	0	0.231521	COc1ccc(cc1)C(Nc1cncc(n1)OC1CCNCC1)=O
AB8215002	CBK999999	Enzymatic	Absorbance	5e-06	0.00222339	0	0.231521
AC1262001	CBK107736	Enzymatic	Absorbance	5e-06	-0.0180003	0	0.231521	C(CN1CCC2(CC1)c1c(CCO2)c2ccccc2[nH]1)COc1ccc(cc1)F
F48202004	CBK051457	Enzymatic	Absorbance	5e-06	0.123793	0	0.231521	C1CN(CCC1c1nc(c2ccc(cc2)F)no1)CCc1ccccc1
F10200443	CBK043714	Enzymatic	Absorbance	5e-06	0.0744983	0	0.231521	C(C(c1ccccc1)NS(c1ccc(cc1)OC(F)(F)F)(=O)=O)#N
F16884043	CBK050574	Enzymatic	Absorbance	5e-06	0.0275502	0	0.231521	[H]N(c1nc(C)c(C(N2CCOCC2)=O)s1)S(c1c(C)noc1C)(=O)=O
315170068	CBK038999	Enzymatic	Absorbance	5e-06	-0.012739	0	0.231521	[H]N(c1cccc(c1)C(N(CC)CC)=O)S(c1cccc2cccnc12)(=O)=O
F12212091	CBK066903	Enzymatic	Absorbance	5e-06	-0.0474536	0	0.231521	C1CN(CCN1c1ccc(c(c1)[Cl])[Cl])c1cnc2ccccc2n1
AA1873001	CBK085827	Enzymatic	Absorbance	5e-06	-0.0102491	0	0.231521	CNC(CCCc1c(Cc2c(cccc2[Cl])[Cl])c(n[nH]1)O)=O
F12212081	CBK066899	Enzymatic	Absorbance	5e-06	-0.0333957	0	0.231521	CC1CCN(CC1)c1c2ccccc2nc(c2ccccc2O)n1
AC2214359	CBK099033	Enzymatic	Absorbance	5e-06	0.00895164	0	0.231521	CSc1ccccc1n1c(nnn1)SCc1ccccc1
AD1907213	CBK126771	Enzymatic	Absorbance	5e-06	0.0186967	0	0.231521	CSCCN1CCC2(CC1)CN(CCO)c1ccccc12
F10200313	CBK043582	Enzymatic	Absorbance	5e-06	0.055425	0	0.231521	CC(C)c1ccc(cc1)S(N(C)Cc1cccnc1)(=O)=O
AD1907180	CBK131523	Enzymatic	Absorbance	5e-06	-0.0785274	0	0.231521	Cc1nc(CN2CCC3(CC2)CN(C(CO)=O)c2ccccc23)cs1
AC2213587	CBK098284	Enzymatic	Absorbance	5e-06	0.0185101	0	0.231521	CCOC(c1cnn(c2cc(ncn2)Oc2ccccc2)c1N)=O
AD8208005	CBK200091	Enzymatic	Absorbance	5e-06	0.0190296	0	0.231521	CC(C)Cn1c(c2ccccc2F)nnc1SCC(C)C
AC2211635	CBK086794	Enzymatic	Absorbance	5e-06	0.0935097	0	0.231521	C(CN1C(c2ccccc2C1=O)=O)c1c[nH]c2ccc(cc12)O
AC7207002	CBK107803	Enzymatic	Absorbance	5e-06	0.00813755	0	0.231521	c1cc(cc(c1)[Br])Nc1cncc(c2ccc(cc2)O)n1
F10201820	CBK045098	Enzymatic	Absorbance	5e-06	0.000395607	0	0.231521	C1CN(CCN1c1ccccc1[Cl])S(c1ccc(s1)[Cl])(=O)=O
AA0819032	CBK085671	Enzymatic	Absorbance	5e-06	0.106238	0	0.231521	CS(Nc1ccc2cc(cnc2n1)c1cccc(c1)C(F)(F)F)(=O)=O
AA3133474	CBK113105	Enzymatic	Absorbance	5e-06	0.0724244	0	0.231521	C1CS(CCN1Cc1cn(c2ccc(cc2)c2ccccc2)nn1)(=O)=O
AA0355029	CBK107161	Enzymatic	Absorbance	5e-06	0.0401806	0	0.231521	CC(C)Nc1cc(ncn1)SCc1cccc(c1)C(F)(F)F
AA0347187	CBK084305	Enzymatic	Absorbance	5e-06	0.00130218	0	0.231521	C1CC(N(CCOc2c(nccn2)N2CCN(CC2)CC2CC2)C1=O)=O
F10224348	CBK068319	Enzymatic	Absorbance	5e-06	5.7383e-05	0	0.231521	CC(Nc1ccc(cc1)S(N1CCN(CC1)C(c1ccco1)=O)(=O)=O)=O
AA0347102	CBK084271	Enzymatic	Absorbance	5e-06	-0.00819803	0	0.231521	CC(C)c1ccc(CN2CCN(CC2)c2c(NS(C)(=O)=O)nccn2)cc1
AA0820078	CBK073773	Enzymatic	Absorbance	5e-06	-0.041059	0	0.231521	CS(Nc1cc2ccccc2c(c2ccc3c(CCO3)c2)n1)(=O)=O
AD1964156	CBK155889	Enzymatic	Absorbance	5e-06	0.00972958	0	0.231521	CN1CCC(CC1)N1CCN(CC1)C(NCc1cccnc1)=O
AD2765703	CBK160132	Enzymatic	Absorbance	5e-06	0.040235	0	0.231521	CCOC(c1c(c2ccccc2[nH]1)NC(Cc1c(cccc1[Cl])[Cl])=O)=O
AB4282007	CBK103580	Enzymatic	Absorbance	5e-06	-0.0369935	0	0.231521	CCOC(CN1C(C(Cc2c(cccc2[Cl])[Cl])=C(CO)N1)=O)=O
AD2760206	CBK156257	Enzymatic	Absorbance	5e-06	0.0177229	0	0.231521	CN1CCN(CCCNC(c2ccc(c3ccoc3)nc2)=O)CC1
AA0347090	CBK084261	Enzymatic	Absorbance	5e-06	-0.01176	0	0.231521	COc1c(nccn1)OC1CCN(CC1)CCc1c[nH]c2ccccc12
AC7913001	CBK107938	Enzymatic	Absorbance	5e-06	-0.057007	0	0.231521	CCC1(CC)C(N=C(NC23CC4CC(C2)CC(C4)(C3)O)O1)=O
AD6802041	CBK155693	Enzymatic	Absorbance	5e-06	-0.0329527	0	0.231521	c1cc(cc(c1)NS(c1ccc(c(c1)C(F)(F)F)F)(=O)=O)C(O)=O
AD1964426	CBK156076	Enzymatic	Absorbance	5e-06	0.0983569	0	0.231521	COc1cc(cc(c1OC)OC)NC(N1CCC(CC1)C(O)=O)=O
129696001	CBK999999	Enzymatic	Absorbance	5e-06	0.018056	0	0.231521
E59300666	CBK067311	Enzymatic	Absorbance	5e-06	-0.0655598	0	0.231521	Cc1c(c(C)on1)S(NCCc1c[nH]c2ccccc12)(=O)=O
AA3132575	CBK112908	Enzymatic	Absorbance	5e-06	0.0133937	0	0.231521	CCOC(c1cccc(c1)n1ncc(c2ccc(cc2)F)n1)=O
AA0820063	CBK085738	Enzymatic	Absorbance	5e-06	-0.0302876	0	0.231521	CC(C)C(Nc1cc2ccccc2c(c2cccc(c2)C(F)(F)F)n1)=O
F10218538	CBK063134	Enzymatic	Absorbance	5e-06	-0.00174814	0	0.231521	CCC(C)(C)c1ccc(cc1)S(N1CCN(CCCC#N)CC1)(=O)=O
AA8563004	CBK093609	Enzymatic	Absorbance	5e-06	0.0287859	0	0.231521	CN(C1CCCCC1)c1c2nccn2cc(c2cccnc2)n1
AC2456047	CBK144094	Enzymatic	Absorbance	5e-06	-0.0257721	0	0.231521	CC1=CN(CC(NCc2c(c3ccccc3)noc2C)=O)C(NC1=O)=O
AA0347077	CBK084249	Enzymatic	Absorbance	5e-06	-0.0147721	0	0.231521	Cc1cccc(C)c1NC(CN1CCC(CC1)Oc1c(nccn1)OC)=O
F10237154	CBK074473	Enzymatic	Absorbance	5e-06	-0.0910369	0	0.231521	CCOc1cccc(CNc2ccc(cc2)O)c1OCc1ccccc1[Cl]
AA0545001	CBK074347	Enzymatic	Absorbance	5e-06	-0.0602899	0	0.231521	CCCc1c(Cc2ccccc2CS(c2ccccc2)(=O)=O)c(n[nH]1)O
AA0812091	CBK081246	Enzymatic	Absorbance	5e-06	0.184079	0	0.231521	CCNC(Nc1c(cc2c(cccn2)n1)c1ccc(cc1)OC(F)(F)F)=O
F48010029	CBK062023	Enzymatic	Absorbance	5e-06	0.0245179	0	0.231521	[H]N(c1nnc(C(F)(F)F)s1)S(c1ccc(cc1)C(O)=O)(=O)=O
F10200504	CBK043775	Enzymatic	Absorbance	5e-06	0.0299804	0	0.231521	C(CNC(Nc1ccc(c(c1)C(F)(F)F)[Cl])=O)c1cccs1
F12212048	CBK066882	Enzymatic	Absorbance	5e-06	0.0156968	0	0.231521	C1CN(CCN1CCO)C(c1c2ccccc2nnc1c1ccccc1)=O
AA0772151	CBK107369	Enzymatic	Absorbance	5e-06	0.100686	0	0.231521	c1cnccc1NC(c1cc2cc(ccc2[nH]1)OC(F)(F)F)=O
AA8982001	CBK093516	Enzymatic	Absorbance	5e-06	-0.0173914	0	0.231521	Cc1ccc(cc1CNC(Nc1cccc(c1)F)=O)S(N)(=O)=O
315160003	CBK039058	Enzymatic	Absorbance	5e-06	0.116976	0	0.231521	[H]N(c1c(ccs1)C(=O)OC)S(c1ccc(cc1)[Br])(=O)=O
F12824001	CBK047475	Enzymatic	Absorbance	5e-06	0.0285909	0	0.231521	CN1CCN(CC1)CC(Nc1cc(ccc1[N+]([O-])=O)N1CCOCC1)=O
315110007	CBK028699	Enzymatic	Absorbance	5e-06	-0.0332533	0	0.231521	[H]N(c1ccc(cc1)C(=O)OC)S(Cc1ccccc1)(=O)=O
F10224591	CBK068558	Enzymatic	Absorbance	5e-06	-0.019928	0	0.231521	CCCCOc1ccc(cc1)c1nnn(C(C)C(=O)OCC)n1
AA1923153	CBK113687	Enzymatic	Absorbance	5e-06	0.0237598	0	0.231521	CC(C)c1ccc(cc1)N1C(C(c2ccccc2)SC1=O)=O
AD1907036	CBK126687	Enzymatic	Absorbance	5e-06	0.00269906	0	0.231521	Cc1nc(CN2CCC3(CC2)CN(c2ccccc23)S(C)(=O)=O)cs1
F44421002	CBK061639T	Enzymatic	Absorbance	5e-06	0.28368	1	0.231521	CCN(Cc1ccncc1)C(CC1CCCCC1)c1ccccc1
AC2458012	CBK144101	Enzymatic	Absorbance	5e-06	-0.0255468	0	0.231521	CC1(C)CC(c2c(C1)nc(NC([C@@H]1CCCN1C)=O)s2)=O
310426b04	CBK028258T	Enzymatic	Absorbance	5e-06	-0.0719056	0	0.231521	C(CC(Nc1cccnc1N1CCNCC1)=O)COc1ccccc1
AD1914106	CBK137014	Enzymatic	Absorbance	5e-06	0.0103038	0	0.231521	C1CN(CCC12CN(CCO)c1ccccc12)Cc1cccc2cccnc12
F10200340	CBK200044	Enzymatic	Absorbance	5e-06	0.0900045	0	0.231521	CCOC(C1CCN(CC1)S(c1ccc(cc1)C(C)C)(=O)=O)=O
310446c04	CBK034127T	Enzymatic	Absorbance	5e-06	0.071427	0	0.231521	Cc1c(cc(c2ccccc2)o1)C(Nc1ccc(nc1)N1CCNCC1)=O
F10200285	CBK043554	Enzymatic	Absorbance	5e-06	0.0258621	0	0.231521	c1cc(cc(c1)NS(c1ccc(cc1)OC(F)(F)F)(=O)=O)C(F)(F)F
AC2244940	CBK133763	Enzymatic	Absorbance	5e-06	0.0564167	0	0.231521	CCCn1c2ccccc2nc1NCc1cccc(c1O)OC
F10200349	CBK043618	Enzymatic	Absorbance	5e-06	0.0196345	0	0.231521	Cc1cc(c(C)cc1S(N(CCC#N)c1ccccc1)(=O)=O)[Cl]
F12222053	CBK115323	Enzymatic	Absorbance	5e-06	0.0698497	0	0.231521	CC(C)c1cc(c(C)cc1O)N1C(c2ccc(cc2C1=O)[N+]([O-])=O)=O
315551007	CBK056688	Enzymatic	Absorbance	5e-06	0.0636452	0	0.231521	CC(C)(C)OC(NC1CCC(CC1)NCc1ccncc1)=O
176223227	CBK010355F	Enzymatic	Absorbance	5e-06	0.0345918	0	0.231521	COc1cccc(n1)N1CCN(CCCOc2ccc(cc2)F)CC1
F10208940	CBK057958	Enzymatic	Absorbance	5e-06	0.08527	0	0.231521	C1CCc2c(C1)c1c(N)nc(nc1s2)SCC(NCCCO)=O
AA6607004	CBK078538	Enzymatic	Absorbance	5e-06	0.10541	0	0.231521	CCOC(c1c(nc(c2ccc(cc2)C(C)(C)C)s1)O)=O
AA0366143	CBK093762	Enzymatic	Absorbance	5e-06	0.0361977	0	0.231521	COc1ccc(cc1OC)Sc1cc(ccn1)C(F)(F)F
AA0820087	CBK085754	Enzymatic	Absorbance	5e-06	-0.0367818	0	0.231521	CS(Nc1cc2ccccc2c(c2cccc(c2)C(F)(F)F)n1)(=O)=O
F16884063	CBK050594	Enzymatic	Absorbance	5e-06	0.0390015	0	0.231521	[H]N(c1ccccc1C(=O)OCC)S(Cc1ccccc1[N+]([O-])=O)(=O)=O
AA1923089	CBK111319	Enzymatic	Absorbance	5e-06	-0.00109639	0	0.231521	CC1CCN(CC1)Cc1c(ccc2c1c(co2)C(c1ccccc1)=O)O
315551001	CBK056684	Enzymatic	Absorbance	5e-06	0.0276203	0	0.231521	CC(C)(C)OC(NC1CCC(CC1)NCc1ccccc1[Br])=O
AA0347020	CBK084198	Enzymatic	Absorbance	5e-06	0.0635433	0	0.231521	Cc1cc(COc2c(nccn2)N2CCN(CCCC#N)CC2)no1
284224001	CBK200009	Enzymatic	Absorbance	5e-06	0.112481	0	0.231521	Cc1ccc(cc1)S(N(C)c1ccnc(n1)N1CCNCC1)(=O)=O
AD1964052	CBK155669	Enzymatic	Absorbance	5e-06	-0.0101353	0	0.231521	CSCCCNC(N1CCN(CCN2CCOCC2)CC1)=O
AA3132477	CBK112883	Enzymatic	Absorbance	5e-06	0.0801	0	0.231521	C1CS(CCN1Cc1cnn(c2ccc(cc2)OC(F)(F)F)n1)(=O)=O
AA0817087	CBK083746	Enzymatic	Absorbance	5e-06	0.109886	0	0.231521	CS(Nc1ccc(c2cccc(c2)C(F)(F)F)c2ccccc12)(=O)=O
F56441006	CBK059354C	Enzymatic	Absorbance	5e-06	-0.0274292	0	0.231521	C1CN(CCN1)c1ccc(c2ccccc12)NS(CC(F)(F)F)(=O)=O
AA0816019	CBK084327	Enzymatic	Absorbance	5e-06	0.0845362	0	0.231521	c1ccc2c(ccc(c3ccc(cc3)OC(F)(F)F)c2c1)N
176234243	CBK013463	Enzymatic	Absorbance	5e-06	0.038709	0	0.231521	C1CN(CCN1)C1C(N(CCOc2cccc(c2[Cl])[Cl])C=CN=1)=O
AD1964213	CBK156133	Enzymatic	Absorbance	5e-06	0.062888	0	0.231521	CCN(CC)C(C1CCCN(C1)C(Nc1ccc2c(cc[nH]2)c1)=O)=O
AC2456013	CBK144078	Enzymatic	Absorbance	5e-06	0.021865	0	0.231521	Cc1c(CNC(CC2CCCCC2)=O)c(c2ccccc2)no1
AA7428008	CBK089888	Enzymatic	Absorbance	5e-06	0.0369725	0	0.231521	COC(c1c(c2ccccn2)c2c(cc(cn2)C(F)(F)F)s1)=O
AD2721006	CBK137156C	Enzymatic	Absorbance	5e-06	0.0873639	0	0.231521	[H]N1CCCC2(CCN(C2)C(c2ccc(cc2)OC(F)(F)F)=O)C1
AD6923001	CBK155466T	Enzymatic	Absorbance	5e-06	0.0449934	0	0.231521	CCc1c(c2ccccc2nc1C)SCCOC(Nc1ccccc1)=O
310432000000000	CBK026734T	Enzymatic	Absorbance	5e-06	0.107183	0	0.231521	C1CNCCC1Oc1cncc(NC(CCOc2ccccc2)=O)n1
176232126	CBK001217	Enzymatic	Absorbance	5e-06	0.0967544	0	0.231521	COc1ccc(CSc2nc(cc(n2)O)C(F)(F)F)cc1
F10200442	CBK043713	Enzymatic	Absorbance	5e-06	0.0680286	0	0.231521	COC(c1cccc(c1)NC(N1CCC2(CC1)OCCO2)=O)=O
147111001	CBK001381C	Enzymatic	Absorbance	5e-06	0.0783092	0	0.231521	Cc1ccc(c(n1)[N+]([O-])=O)OCCN1C=CN=C(C1=O)N1CCNCC1
AD0919004	CBK126928T	Enzymatic	Absorbance	5e-06	0.12751	0	0.231521	CN(C)CCN(C)C(C1CCN(CC1)c1cncc(c2ccc(cc2)O)n1)=O
F12212037	CBK066880	Enzymatic	Absorbance	5e-06	0.0134595	0	0.231521	Cc1cc(c(c2c(cc(C)nc12)N1CCOCC1)N)[Br]
AB3818083	CBK116149	Enzymatic	Absorbance	5e-06	0.0970515	0	0.231521	COc1ccccc1c1nnc(n1c1ccccc1)SCC(O)=O
E16027001	CBK028624T	Enzymatic	Absorbance	5e-06	0.0699704	0	0.231521	C(CCOc1c(nccn1)N1CCNCC1)COc1cc(c(cc1F)F)F
315551027	CBK056703	Enzymatic	Absorbance	5e-06	0.164761	0	0.231521	CC(C)(C)OC(NCc1ccc(CNCc2ccccc2C(F)(F)F)cc1)=O
AC2498044	CBK153552	Enzymatic	Absorbance	5e-06	0.0792815	0	0.231521	c1cc(c2cc[nH]c2c1)NS(c1c(cc(s1)[Cl])[Br])(=O)=O
AC2213649	CBK098345	Enzymatic	Absorbance	5e-06	0.014771	0	0.231521	C(=C1C(NN(C1=O)c1ccc(cc1)F)=O)c1ccc(c2ccc(cc2)C(N)=O)o1
AD0423001	CBK200110	Enzymatic	Absorbance	5e-06	0.126605	0	0.231521	CC(c1ccc2c(c1)OCO2)c1cc2c(cc1OCCO)OCO2
F10200931	CBK038781	Enzymatic	Absorbance	5e-06	0.121057	0	0.231521	CC1(C)COC(N1C1CCN(CC1)C(c1cc(cnc1)[Br])=O)=O
AA3153030	CBK131442	Enzymatic	Absorbance	5e-06	0.0445298	0	0.231521	CSCCC(N1CCC2(CCN(C2)C(Cc2c[nH]c3ccccc23)=O)C1)=O
AA3132645	CBK112920	Enzymatic	Absorbance	5e-06	0.106921	0	0.231521	C(c1ccc(cc1)n1ncc(c2ccc(cc2F)[Br])n1)O
AD1926002	CBK200209	Enzymatic	Absorbance	5e-06	0.0590358	0	0.231521	C1CN(CCN1C(c1ccc2c(c1)nccn2)=O)c1ccccc1
F10200304	CBK043573	Enzymatic	Absorbance	5e-06	0.118634	0	0.231521	CCCCOC(c1ccccc1NC(NCCc1cccs1)=O)=O
AC4717187	CBK141314	Enzymatic	Absorbance	5e-06	0.0938502	0	0.231521	CC1=Cn2c3C(NC(N(C)c3nc2N1c1cc(ccc1OC)OC)=O)=O
F10201511	CBK044789	Enzymatic	Absorbance	5e-06	0.106093	0	0.231521	CC(Nc1ccc(cc1[Cl])S(N(C)c1ccccn1)(=O)=O)=O
E95820006	CBK049880	Enzymatic	Absorbance	5e-06	0.0753873	0	0.231521	[H]N(c1c2ccccc2[nH]c1C(O)=O)S(c1ccc(C)cc1)(=O)=O
AA3133381	CBK113096	Enzymatic	Absorbance	5e-06	0.030325	0	0.231521	c1cscc1c1cn(c2ccc(cc2)OC(F)(F)F)nn1
F12221021	CBK115348	Enzymatic	Absorbance	5e-06	0.0795592	0	0.231521	Cc1ccc2c(c(C(Nc3ccc(C#N)cc3)=O)sc2n1)N
AA8199001	CBK107227T	Enzymatic	Absorbance	5e-06	0.0817829	0	0.231521	C1CCN(CCc2ccc(cc2)F)C(C1)c1cc2ccccc2[nH]1
302695001	CBK999999	Enzymatic	Absorbance	5e-06	0.0985923	0	0.231521
AA3133657	CBK113148	Enzymatic	Absorbance	5e-06	0.0739356	0	0.231521	c1ccc(cc1)n1cc(c2ccc(cc2F)[Br])nn1
AA0347089	CBK084260	Enzymatic	Absorbance	5e-06	0.0527144	0	0.231521	COc1c(nccn1)OC1CCN(CC1)CCOc1ccccc1
AA0340004	CBK082826T	Enzymatic	Absorbance	5e-06	0.0821793	0	0.231521	C1CCC(CC1)Oc1c(nccn1)N1CCN(CC1)Cc1ccc(cc1)[Cl]
279882029	CBK107856	Enzymatic	Absorbance	5e-06	-0.0234424	0	0.231521	COc1ccc(CCCC(Nc2cc(ncn2)N2CCNCC2)=O)cc1OC
F12220007	CBK115363C	Enzymatic	Absorbance	5e-06	0.0756659	0	0.231521	C(C(CO)O)NC(c1ccc2c(c1)C(=Cc1c[nH]c3c1cccn3)C(N2)=O)=O
F74613001	CBK067970	Enzymatic	Absorbance	5e-06	0.0550242	0	0.231521	C1CCC(CC1)NC1=NC(C(Cc2nc3ccccc3o2)S1)=O
AA0366105	CBK093794	Enzymatic	Absorbance	5e-06	0.0221165	0	0.231521	C1CCN(C1)c1c(nc2ccccc2n1)Sc1nccs1
310484d10	CBK050256T	Enzymatic	Absorbance	5e-06	0.020788	0	0.231521	Cc1c(c(N2CCNCC2)n(C)n1)NC(Cc1c[nH]c2ccccc12)=O
310426d05	CBK028283T	Enzymatic	Absorbance	5e-06	-0.023751	0	0.231521	COc1ccc(CCCC(Nc2ccccc2N2CCNCC2)=O)cc1OC
AB3787001	CBK116489	Enzymatic	Absorbance	5e-06	0.0687777	0	0.231521	COC(C1=CN(C(c2ccccc12)=O)c1ccc(cc1)[Cl])=O
283734002	CBK000022C	Enzymatic	Absorbance	5e-06	0.0817876	0	0.231521	[H]N1CCN(CC1)c1ccc(cn1)NS(c1ccc(cc1F)F)(=O)=O
AA0820020	CBK085726	Enzymatic	Absorbance	5e-06	-0.0286737	0	0.231521	COc1cc(cc(c1OC)OC)c1c2ccccc2cc(N)n1
E99384001	CBK050385C	Enzymatic	Absorbance	5e-06	0.099289	0	0.231521	Cc1c2C(N(CCOC)C(=Cc2on1)c1ccc(CN2CCCC2)cc1)=O
AA0820019	CBK085725	Enzymatic	Absorbance	5e-06	0.0590602	0	0.231521	c1ccc2c(c1)cc(N)nc2c1ccc(cc1)OC(F)(F)F
E13910001	CBK039188C	Enzymatic	Absorbance	5e-06	0.0514303	0	0.231521	CN1C(c2ccc(CN3CCCC3)cc2)=Nc2c(C1=O)c(c1ccccc1)no2
AD6805048	CBK155726	Enzymatic	Absorbance	5e-06	-0.010937	0	0.231521	c1cc(cc(c1)NS(c1ccc(cc1)c1cnco1)(=O)=O)C(O)=O
AD1907207	CBK126766	Enzymatic	Absorbance	5e-06	-0.028243	0	0.231521	C1CN(CCC12CN(CCO)c1ccccc12)CCN1CCOCC1
AD2760118	CBK156221	Enzymatic	Absorbance	5e-06	0.0137382	0	0.231521	C(c1cccs1)NC(c1ccc(c2ccc(cc2)OC(F)(F)F)nc1)=O
AD1914092	CBK137007	Enzymatic	Absorbance	5e-06	0.0302002	0	0.231521	C(CC#N)CN1CCC2(CC1)CN(C(CO)=O)c1ccccc12
AA3154039	CBK131755	Enzymatic	Absorbance	5e-06	0.0324005	0	0.231521	C1CN(CC12CCN(C2)C(c1ccoc1)=O)C(c1cncnc1)=O
AC2209028	CBK094747	Enzymatic	Absorbance	5e-06	0.065885	0	0.231521	CCOc1ccc(cc1)c1csc(NC(c2cccnc2)=O)n1
276099191	CBK002589	Enzymatic	Absorbance	5e-06	0.0447813	0	0.231521	COc1cc(C#N)ccc1OCc1ccc2c(c1)c(cc(C(F)(F)F)n2)[Cl]
AC2218132	CBK087693	Enzymatic	Absorbance	5e-06	0.0424956	0	0.231521	Cc1c2cc(ccc2n(Cc2ccccc2)c1C)C(=O)OCCCN(C)C
276099004	CBK002594	Enzymatic	Absorbance	5e-06	0.10309	0	0.231521	c1cc(c(c(c1)[Cl])[Cl])Oc1ccc(cc1C(F)(F)F)[N+]([O-])=O
E40360002	CBK047443	Enzymatic	Absorbance	5e-06	0.085008	0	0.231521	[H]N(c1nc(C)c(C(=O)OCC)s1)S(c1cccc2cccnc12)(=O)=O
176215066	CBK007190	Enzymatic	Absorbance	5e-06	-0.000527053	0	0.231521	COc1ccc(cc1)c1cc(NC(NC(C=Cc2ccccc2)=O)=S)[nH]n1
F10238107	CBK074724	Enzymatic	Absorbance	5e-06	-0.0580518	0	0.231521	C1CN(CCN1Cc1ccc2c(c1)OCO2)C(c1c(cccc1[Cl])F)=O
276099036	CBK002621	Enzymatic	Absorbance	5e-06	0.0675595	0	0.231521	c1cc(Sc2ccc(cc2C(F)(F)F)[N+]([O-])=O)sc1
AA0353178	CBK115903	Enzymatic	Absorbance	5e-06	0.0430588	0	0.231521	C(COc1nccc(C(F)(F)F)n1)Oc1cccc(c1)O
F10228562	CBK073453	Enzymatic	Absorbance	5e-06	0.100761	0	0.231521	CC(C)C(Nc1cccc(c1)C(Nc1nnc(C(F)(F)F)s1)=O)=O
AC2211373	CBK096109	Enzymatic	Absorbance	5e-06	0.0309291	0	0.231521	CCOC(C1CCN(CC1)S(c1ccc(s1)[Cl])(=O)=O)=O
F10227071	CBK072019	Enzymatic	Absorbance	5e-06	0.011355	0	0.231521	Cc1cc(C)nc2c1c(c(C(Nc1ccc(cc1)[Br])=O)s2)N
F10200460	CBK043731	Enzymatic	Absorbance	5e-06	0.0236091	0	0.231521	Cc1ccc(cc1[Cl])S(N1CCC2(CC1)OCCO2)(=O)=O
AD1907043	CBK126693	Enzymatic	Absorbance	5e-06	0.0602531	0	0.231521	CCNC(N1CC2(CCN(CC2)Cc2nc3ccccc3[nH]2)c2ccccc12)=O
E59300026	CBK067125	Enzymatic	Absorbance	5e-06	0.0559673	0	0.231521	c1cc(cc(c1)NS(c1ccc(c(c1)[N+]([O-])=O)[Cl])(=O)=O)c1cnco1
AD1907139	CBK131489	Enzymatic	Absorbance	5e-06	0.0646687	0	0.231521	CCN1CC2(CCN(CCCCC3C(NC(N3)=O)=O)CC2)c2ccccc12
F10200297	CBK043566	Enzymatic	Absorbance	5e-06	0.0850937	0	0.231521	CC(Nc1ccc(cc1[Cl])S(Nc1ccc(cc1)SC)(=O)=O)=O
310426d09	CBK028287T	Enzymatic	Absorbance	5e-06	0.103953	0	0.231521	CN(CC(Nc1ccccc1N1CCNCC1)=O)C(c1ccccc1)=O
F10200606	CBK043877	Enzymatic	Absorbance	5e-06	0.0747242	0	0.231521	CCc1cc(ccc1S(Nc1ccccc1O)(=O)=O)[Br]
F10200480	CBK043751	Enzymatic	Absorbance	5e-06	0.0866886	0	0.231521	CCCCOc1ccc(cc1)NC(NCCC1CCCCC=1)=O
AC2222986	CBK109881	Enzymatic	Absorbance	5e-06	0.00726176	0	0.231521	Cc1cc2cc(CN(CC3CCCO3)C(C3CC3)=O)c(nc2cc1C)[Cl]
F12221033	CBK115381	Enzymatic	Absorbance	5e-06	0.038104	0	0.231521	CCOC(c1c(c2c(ccnc2s1)N(C)C)n1cccc1)=O
AA0347315	CBK084443	Enzymatic	Absorbance	5e-06	0.0363517	0	0.231521	C1CN(CC2CC2)CC1Oc1cncc(n1)OCc1ccc(c(c1)[Cl])[Cl]
273662001	CBK200003	Enzymatic	Absorbance	5e-06	0.00874308	0	0.231521	COc1cccc(COc2cncc(n2)N2CCNCC2)c1OC
357526005	CBK009668	Enzymatic	Absorbance	5e-06	0.0327544	0	0.231521	CN(C)CCN(C)c1cc(C(F)(F)F)nc(NCc2ccc(cc2)[Cl])n1
310484d02	CBK050249T	Enzymatic	Absorbance	5e-06	0.032565	0	0.231521	Cc1c(c(N2CCNCC2)n(C)n1)NC(COc1ccccc1)=O
AA0340052	CBK082871T	Enzymatic	Absorbance	5e-06	0.0607738	0	0.231521	C1CCC(CC1)Oc1c(nccn1)OC1CCN(CCCC#N)CC1
AC3524002	CBK105316	Enzymatic	Absorbance	5e-06	-0.0417069	0	0.231521	COc1ccc(c2ccc3c(COC4(CCCNC4)O3)c2)c(c1)OC
AD6805007	CBK200423	Enzymatic	Absorbance	5e-06	0.0254109	0	0.231521	c1ccc2c(c1)cc(o2)S(Nc1cccc(c1)C(O)=O)(=O)=O
AA9391001	CBK105263	Enzymatic	Absorbance	5e-06	0.0353478	0	0.231521	C1C2CC3CC1CC(C2)(C3)NC1=NC(C(c2ccccc2)O1)=O
F10237074	CBK074409G	Enzymatic	Absorbance	5e-06	0.00996845	0	0.231521	COc1ccc(CN2CCN(CC2)Cc2cccnc2)cc1OC
3104840	CBK050258T	Enzymatic	Absorbance	5e-06	0.0747674	0	0.231521	CSc1nc(cc(n1)N1CCNCC1)NC(CCCc1ccccc1)=O
AC2228015	CBK114707	Enzymatic	Absorbance	5e-06	0.0052378	0	0.231521	CCOC(c1cnc(C2CC2)nc1NCc1cccc(C)c1C)=O
E40263081	CBK034499	Enzymatic	Absorbance	5e-06	0.0126182	0	0.231521	[H]N(CC(N(CC)CC)=O)S(c1ccc(c(c1)OC)OC)(=O)=O
AB3818016	CBK116364	Enzymatic	Absorbance	5e-06	0.0565729	0	0.231521	CCOC(c1c2CCCCc2sc1NC(c1ccccc1C(O)=O)=O)=O
AA0819012	CBK085665	Enzymatic	Absorbance	5e-06	-0.0286054	0	0.231521	CS(Nc1ccc2cc(cnc2n1)c1ccsc1)(=O)=O
AA0763051	CBK083808	Enzymatic	Absorbance	5e-06	0.0265787	0	0.231521	C1CN(CCCO)CCN(C1)c1ccnc(n1)OCCN1CCOCC1
AA0816020	CBK084332	Enzymatic	Absorbance	5e-06	-0.0093497	0	0.231521	COc1cc(cc(c1OC)OC)c1ccc(c2ccccc12)N
AA0772128	CBK107364	Enzymatic	Absorbance	5e-06	0.00859554	0	0.231521	C(C(Nc1ccccn1)=O)c1csc(c2ccc(cc2)[Cl])n1
AA8080009	CBK156112T	Enzymatic	Absorbance	5e-06	0.00461002	0	0.231521	C1CN(CCN1)C(c1cccnc1NCc1ccc2c(c1)OCO2)=O
AD1907247	CBK126799	Enzymatic	Absorbance	5e-06	-0.0423287	0	0.231521	C(CCN1CCC2(CC1)CN(CC(N)=O)c1ccccc12)CC1C(NC(N1)=O)=O
AA1923059	CBK113161	Enzymatic	Absorbance	5e-06	-0.00391642	0	0.231521	COc1ccc(c(c1)N1Cc2ccc(c(c2C1=O)OC)OC)OC
AD1926059	CBK200216	Enzymatic	Absorbance	5e-06	-0.0196516	0	0.231521	CN1CCC(CC1)C(N1CCN(CCc2ccccc2)CC1)=O
AC9472008	CBK200114	Enzymatic	Absorbance	5e-06	0.0181569	0	0.231521	C(C(O)=O)c1c(c2ccccc2)nc(c2ccc3c(c2)OCO3)s1
AC2220144	CBK110164	Enzymatic	Absorbance	5e-06	0.0925681	0	0.231521	Cc1ccc(cc1F)NC(C1CCCN1S(c1ccc(cc1)F)(=O)=O)=O
F12212067	CBK066892	Enzymatic	Absorbance	5e-06	0.0237648	0	0.231521	C(CNc1c2ccccc2nnc1c1ccccc1)CN1CCOCC1
F10201116	CBK044385	Enzymatic	Absorbance	5e-06	0.0896534	0	0.231521	CCc1cc(ccc1S(NC1CCOC1=O)(=O)=O)[Br]
176216096	CBK003349	Enzymatic	Absorbance	5e-06	0.0507632	0	0.231521	CCNc1nc(cc(n1)Sc1ccc(cc1)[Cl])C(F)(F)F
AC2217516	CBK102075	Enzymatic	Absorbance	5e-06	0.0377369	0	0.231521	C(c1ccc(cc1)[Cl])Sc1nnnn1c1ccc(c(c1)[Cl])F
276099196	CBK002739	Enzymatic	Absorbance	5e-06	-0.0970666	0	0.231521	c1cc(c2c(c1)cccn2)Oc1ccc(cc1C(F)(F)F)[N+]([O-])=O
E95830070	CBK050105	Enzymatic	Absorbance	5e-06	0.0884665	0	0.231521	[H]N(c1c2ccccc2[nH]c1C(N(CC)CC)=O)S(c1ccc(cc1)F)(=O)=O
176237136	CBK024211C	Enzymatic	Absorbance	5e-06	0.308423	1	0.231521	COc1ccc(cc1OCCN1C=CN=C(C1=O)N1CCNCC1)N
F16661020	CBK063283	Enzymatic	Absorbance	5e-06	-0.0167672	0	0.231521	C(CNC(Nc1cc2cccnc2c(n1)[Br])=O)c1ccccc1
312499036	CBK045507	Enzymatic	Absorbance	5e-06	0.0944836	0	0.231521	Cc1cc(C)c(c(C)c1)S(Nc1nnc(C(F)(F)F)s1)(=O)=O
E95830073	CBK050107	Enzymatic	Absorbance	5e-06	0.0763957	0	0.231521	[H]N(c1c2ccccc2[nH]c1C(N(CC)CC)=O)S(Cc1ccccc1)(=O)=O
AA0347300	CBK084429	Enzymatic	Absorbance	5e-06	0.0418134	0	0.231521	C1CN(CC1Oc1cncc(n1)OCc1ccc(c(c1)[Cl])[Cl])CC(N)=O
AA7439001	CBK093597	Enzymatic	Absorbance	5e-06	-0.0393081	0	0.231521	CNC(c1cnc(nc1NCCc1c[nH]c2ccccc12)SC)=O
AD0485003	CBK200085	Enzymatic	Absorbance	5e-06	-0.00200483	0	0.231521	CC(C)CSc1nnc(c2ccc(cc2)F)n1CC(C)=C
310426b10	CBK028265T	Enzymatic	Absorbance	5e-06	-0.0201887	0	0.231521	C(C(Nc1cccnc1N1CCNCC1)=O)c1c[nH]c2ccccc12
176251024	CBK017557	Enzymatic	Absorbance	5e-06	0.0748059	0	0.231521	[H]N([H])c1ccc2C(=C(C(NCc3ccc(cc3)[Cl])=O)C(Nc2c1)=O)O
F10200338	CBK043606	Enzymatic	Absorbance	5e-06	-0.0202669	0	0.231521	CC(c1cccc(c1)NS(c1ccc(cc1)OC(F)(F)F)(=O)=O)=O
AC2213845	CBK074852C	Enzymatic	Absorbance	5e-06	0.0239506	0	0.231521	C1CN(CCN1CC(COc1ccccc1)O)Cc1ccccc1
F10200855	CBK044156	Enzymatic	Absorbance	5e-06	0.0478548	0	0.231521	CCOC(CN1CCN(CC1)C(Nc1ccccc1[Br])=O)=O
AC2210843	CBK095589	Enzymatic	Absorbance	5e-06	0.0156715	0	0.231521	CCOCc1c(ccc2c(c(C)n(c3ccc(cc3)OC)c12)[N+]([O-])=O)O
AA0378024	CBK115653	Enzymatic	Absorbance	5e-06	-0.031493	0	0.231521	CC(C)Nc1cncc(n1)OCc1ccc(c(c1)[Cl])[Cl]
AC4702817	CBK087129	Enzymatic	Absorbance	5e-06	0.0763381	0	0.231521	Cc1cc(C)n(c2nc3c(C(NC(N3C)=O)=O)n2CCc2ccccc2)n1
AA7432001	CBK092315	Enzymatic	Absorbance	5e-06	0.088495	0	0.231521	CCOC(c1cnc(nc1NCCc1c[nH]c2cc(ccc12)F)SC)=O
302652002	CBK024593C	Enzymatic	Absorbance	5e-06	0.103325	0	0.231521	C1CN(CCN1)c1ccc(cc1[N+]([O-])=O)S(n1ccc2ccccc12)(=O)=O
AA0172002	CBK112643	Enzymatic	Absorbance	5e-06	0.0880484	0	0.231521	CCOC(C1N(C)C(C)=C(Cc2c(cccc2[Cl])[Cl])C(N1C)=O)=O
AA0355160	CBK107197	Enzymatic	Absorbance	5e-06	0.0967544	0	0.231521	C(c1ccc(cc1)[Cl])Sc1cccc(C(F)(F)F)n1
F73407004	CBK067014	Enzymatic	Absorbance	5e-06	0.0244827	0	0.231521	CCCN(CC1CC1)C(CC1C(N=C(NCC2CCCCC2)S1)=O)=O
AA3084007	CBK107633	Enzymatic	Absorbance	5e-06	-0.00198943	0	0.231521	CN(C)c1cccc(c1)NC(Nc1c2c(cccn2)c(cn1)[Br])=O
AA0347159	CBK084286	Enzymatic	Absorbance	5e-06	0.0868598	0	0.231521	CS(Nc1c(nccn1)OC1CCN(CC1)CCc1ccccn1)(=O)=O
AA0347053	CBK084226	Enzymatic	Absorbance	5e-06	0.0956408	0	0.231521	COc1c(nccn1)N1CCN(CCCN2C(Nc3ccccc23)=O)CC1
AA3162030	CBK132197	Enzymatic	Absorbance	5e-06	0.0837925	0	0.231521	CCOC(C1(CCN(CC1)C(CCC(O)=O)=O)c1ccccc1)=O
AD1964202	CBK156124	Enzymatic	Absorbance	5e-06	0.0908913	0	0.231521	CCN(CC)C(C1CCCN(C1)C(NCCc1c[nH]cn1)=O)=O
AA0772045	CBK107343	Enzymatic	Absorbance	5e-06	0.0509202	0	0.231521	C1CN(CCN1C(c1cc2cc(ccc2[nH]1)[Cl])=O)c1ccccn1
AA0347093	CBK084264	Enzymatic	Absorbance	5e-06	0.0896439	0	0.231521	COc1c(nccn1)OC1CCN(CC1)CCc1ccc2ccccc2c1
281698005	CBK003994A	Enzymatic	Absorbance	5e-06	0.0640528	0	0.231521	C1CN(CCN1)c1ccc(c(n1)OCc1ccc2c(c1)OCCO2)C(F)(F)F
AA0811044	CBK061892	Enzymatic	Absorbance	5e-06	-0.0593887	0	0.231521	COc1cc(cc(c1OC)OC)c1c2c(cccn2)cc(N)n1
AA1411062	CBK073669	Enzymatic	Absorbance	5e-06	0.155489	0	0.231521	CC(C)C(Nc1ccc2ccc(c3ccc(cc3)C(C)(C)C)nc2n1)=O
AA0340060	CBK082879T	Enzymatic	Absorbance	5e-06	0.0706603	0	0.231521	C1CCC(CC1)CN1CCC(CC1)Oc1c(nccn1)OC1CCCCC1
AA3132221	CBK112762	Enzymatic	Absorbance	5e-06	0.0915121	0	0.231521	CN(C)Cc1ccccc1n1ncc(c2ccc(cc2)OC)n1
AC2231081	CBK121398	Enzymatic	Absorbance	5e-06	0.036898	0	0.231521	CCOc1ccc(cc1)C(NC1CC2CCC(C1)N2Cc1ccc(cc1)OC)=O
AD1907095	CBK126731	Enzymatic	Absorbance	5e-06	-0.0310507	0	0.231521	CC(C)C(N1CC2(CCN(CC2)Cc2ncc[nH]2)c2ccccc12)=O
AA0172005	CBK112646	Enzymatic	Absorbance	5e-06	-0.00508959	0	0.231521	CCOC(CN1C(C(Cc2c(cccc2[Cl])[Cl])(C(C)=N1)OC)=O)=O
AD8505001	CBK155548T	Enzymatic	Absorbance	5e-06	-0.0577447	0	0.231521	CN(C)CC(N1Cc2cccc3c2c(C1)cn3S(c1ccccc1)(=O)=O)=O
AD2721019	CBK153231C	Enzymatic	Absorbance	5e-06	0.0519941	0	0.231521	[H]N1CCCC2(CCN(C2)C(CN2C=C(C)C(NC2=O)=O)=O)C1
AD6946003	CBK159595T	Enzymatic	Absorbance	5e-06	0.0547602	0	0.231521	CCc1c(c2cccc(c2nc1C)N1CCOC1=O)SCCC(O)=O
AC1810022	CBK013891T	Enzymatic	Absorbance	5e-06	0.0741521	0	0.231521	CC(C)(CN(Cc1ccccc1)C(C=Cc1ccccc1)=O)N
AA1923146	CBK113685	Enzymatic	Absorbance	5e-06	0.0947198	0	0.231521	c1cc(ccc1NS(c1cc(C(O)=O)c(cc1[Cl])[Cl])(=O)=O)F
276099362	CBK002798	Enzymatic	Absorbance	5e-06	0.109149	0	0.231521	c1ccc(cc1)n1c(nnn1)Oc1cccc(c1)C(F)(F)F
E10247001	CBK038118	Enzymatic	Absorbance	5e-06	0.0565534	0	0.231521	CCCNC(Cc1c(ccs1)NS(c1ccc(C)cc1)(=O)=O)=O
276099002	CBK002592	Enzymatic	Absorbance	5e-06	0.0158687	0	0.231521	C(c1c(cccc1Oc1cccc(c1[Cl])[Cl])C(F)(F)F)#N
AC5190002	CBK122691	Enzymatic	Absorbance	5e-06	0.120821	0	0.231521	CCC1(CC)C(N=C(N[C@@H](C)c2ccccc2C(F)(F)F)O1)=O
F12212070	CBK066894	Enzymatic	Absorbance	5e-06	0.0713643	0	0.231521	C1CN(CCN1C1c2ccccc2Sc2ccccc12)c1ccccc1
AC2214102	CBK098787	Enzymatic	Absorbance	5e-06	0.041309	0	0.231521	CCc1ccc(cc1)C1CC(c2c(ccc3ccccc23)N1)=O
276099164	CBK002544	Enzymatic	Absorbance	5e-06	0.0732669	0	0.231521	COc1cc(C#N)ccc1Oc1ccc(cc1C(F)(F)F)[N+]([O-])=O
AA0340342	CBK083146	Enzymatic	Absorbance	5e-06	0.106159	0	0.231521	CSCCN1CCN(CC1)c1c(nccn1)OCc1cccnc1
AD1914070	CBK136993	Enzymatic	Absorbance	5e-06	0.0871309	0	0.231521	CCN1CC2(CCN(CC2)Cc2nc3ccccc3s2)c2ccccc12
F10200138	CBK043404	Enzymatic	Absorbance	5e-06	0.0695987	0	0.231521	CCOC(CN(Cc1ccccc1)S(c1ccc(cc1)C(C)C)(=O)=O)=O
F05857001	CBK200062	Enzymatic	Absorbance	5e-06	0.0815917	0	0.231521	C(CNC(c1ccccc1[Cl])=O)C1C(N=C(NC2CC3CC2C=C3)S1)=O
307570020	CBK024819	Enzymatic	Absorbance	5e-06	0.0683814	0	0.231521	[H]N(c1c(C(O)=O)c2CCCCc2s1)S(Cc1ccccc1[N+]([O-])=O)(=O)=O
AA3070001	CBK093812	Enzymatic	Absorbance	5e-06	0.081888	0	0.231521	C1CNCCC12OCc1cc(ccc1O2)c1cccc2c1cc[nH]2
F10200095	CBK043347	Enzymatic	Absorbance	5e-06	0.108267	0	0.231521	COc1cc(cc(c1OC)OC)NC(NCCc1cccs1)=O
E95820003	CBK049878	Enzymatic	Absorbance	5e-06	0.0433354	0	0.231521	[H]N(c1c2ccccc2[nH]c1C(O)=O)S(c1ccc(cc1)[Br])(=O)=O
F10201836	CBK045114	Enzymatic	Absorbance	5e-06	0.120803	0	0.231521	CCc1cc(ccc1S(NCc1cccc(c1)F)(=O)=O)[Br]
AA0357098	CBK103695	Enzymatic	Absorbance	5e-06	0.0955605	0	0.231521	C1CCN(C1)c1c(nc2ccccc2n1)SCCc1cnccn1
310447d08	CBK036360T	Enzymatic	Absorbance	5e-06	0.0325052	0	0.231521	Cn1cccc1C(NCc1ccc(cc1)OC1CCNCC1)=O
AD2740016	CBK149098	Enzymatic	Absorbance	5e-06	-0.0358772	0	0.231521	CC(c1c(C)c(C(N2CCN(CC2)C2CCN(C)CC2)=O)[nH]c1C)=O
AA2925089	CBK091323	Enzymatic	Absorbance	5e-06	0.0104448	0	0.231521	CC([C@H]1C[C@@H](CC(N2CCC(CC2)(C(C)=O)c2ccccc2)=O)C1(C)C)=O
AD0480004	CBK200079	Enzymatic	Absorbance	5e-06	0.00861024	0	0.231521	CC(C)Sc1nnc(c2ccccc2[Cl])n1CC(C)=C
135101003	CBK999999	Enzymatic	Absorbance	5e-06	-0.0166076	0	0.231521
307545027	CBK004574	Enzymatic	Absorbance	5e-06	0.0301046	0	0.231521	[H]N(c1ccsc1C(Nc1ccc(cc1)F)=O)S(Cc1ccccc1)(=O)=O
311302001	CBK003915	Enzymatic	Absorbance	5e-06	0.0131613	0	0.231521	Cc1nc(Nc2ccc(cc2)[Cl])nc(n1)Oc1ccccc1
AC6886001	CBK200143	Enzymatic	Absorbance	5e-06	-0.0284267	0	0.231521	Cc1cnc(COC(N2C[C@H](C)O[C@H](C)C2)=O)c(C)c1OC
176266245	CBK022322	Enzymatic	Absorbance	5e-06	-0.0547721	0	0.231521	CC(C)(CNC(c1cccc(c1)OC)=O)SCc1ccc(cc1)F
E40341005	CBK045470	Enzymatic	Absorbance	5e-06	-0.00583424	0	0.231521	[H]N(C1CCN(CC1)C(=O)OCC)S(c1ccc(cc1)NC(C)=O)(=O)=O
312549004	CBK034717	Enzymatic	Absorbance	5e-06	-0.0160953	0	0.231521	COC(c1c(ccs1)NS(c1ccccc1C(F)(F)F)(=O)=O)=O
AC4717843	CBK141941	Enzymatic	Absorbance	5e-06	-0.00313081	0	0.231521	Cc1ccc(C)c(c1)n1c(nnn1)SCC(c1ccc(cc1[Cl])[Cl])=O
AD1907079	CBK126719	Enzymatic	Absorbance	5e-06	-0.0306388	0	0.231521	CC(C)C(N1CC2(CCN(CC2)Cc2nc3ccccc3[nH]2)c2ccccc12)=O
F10201343	CBK044615	Enzymatic	Absorbance	5e-06	0.0862589	0	0.231521	CC(C)c1ccc(cc1)S(NCc1cnc(C)cn1)(=O)=O
F10230854	CBK086555	Enzymatic	Absorbance	5e-06	-0.0343678	0	0.231521	Cc1c(c(c2c(cccc2[Cl])[Cl])no1)N(C)C(N1CCCCC1)=O
E40269013	CBK045448	Enzymatic	Absorbance	5e-06	-0.0257694	0	0.231521	[H]N(c1ccccc1C(=O)OCC)S(c1cc(sc1[Cl])[Cl])(=O)=O
147153001	CBK000718G	Enzymatic	Absorbance	5e-06	-0.0727317	0	0.231521	CSc1nccc(n1)OCCOc1c(nccn1)N1CCNCC1
276099016	CBK002604	Enzymatic	Absorbance	5e-06	-0.137695	0	0.231521	c1cc(c(c(c1)[Cl])[Cl])Oc1ccc(cc1[N+]([O-])=O)F
283775011	CBK999999	Enzymatic	Absorbance	5e-06	-0.0536084	0	0.231521
276099442	CBK002920	Enzymatic	Absorbance	5e-06	-0.0415	0	0.231521	C(c1ccc(cc1)c1ccccc1C#N)Sc1cccc(c1)F
284768003	CBK200015C	Enzymatic	Absorbance	5e-06	-0.0448015	0	0.231521	C1CN(CCN1)c1cccc2c1ccn2Cc1ccccc1C#N
312499055	CBK045526	Enzymatic	Absorbance	5e-06	-0.0437104	0	0.231521	COCc1nnc(NS(c2ccc(cc2)[Br])(=O)=O)s1
276099298	CBK002827	Enzymatic	Absorbance	5e-06	-0.0211771	0	0.231521	Cc1ccc(c(c1)[Br])Oc1nnnn1c1ccccc1
F12211023	CBK066828	Enzymatic	Absorbance	5e-06	0.00523446	0	0.231521	COC(c1c(ccs1)NC(COc1ccc(cc1[Cl])[N+]([O-])=O)=O)=O
AA3165003	CBK136786	Enzymatic	Absorbance	5e-06	-0.0245564	0	0.231521	Cc1cc(C(N2CCC(CC2)(Cn2cncn2)C2CCCCC2)=O)n[nH]1
F10224442	CBK068411	Enzymatic	Absorbance	5e-06	0.00399124	0	0.231521	C1CN(CCN1C(c1ccco1)=O)S(c1ccc(cc1)[Cl])(=O)=O
AA0340022	CBK082843T	Enzymatic	Absorbance	5e-06	-0.0226646	0	0.231521	CSCCN1CCN(CC1)c1c(nccn1)OC1CCCCC1
AA0340131	CBK082948T	Enzymatic	Absorbance	5e-06	0.0486288	0	0.231521	Cc1cc(COc2c(nccn2)OC2CCN(CC2)Cc2ccccc2F)no1
F10229812	CBK071808	Enzymatic	Absorbance	5e-06	0.0131363	0	0.231521	Cc1c2C(N(CC(=O)OC)C=Nc2sc1C(Nc1ccccc1OC)=O)=O
AD1914035	CBK136970	Enzymatic	Absorbance	5e-06	0.00533004	0	0.231521	CCNC(N1CC2(CCN(CCCC#N)CC2)c2ccccc12)=O
F10237075	CBK074410	Enzymatic	Absorbance	5e-06	0.00555638	0	0.231521	COc1ccc(CN2CCN(CC2)C(c2cccs2)=O)cc1OC
301516004	CBK002237	Enzymatic	Absorbance	5e-06	0.0237724	0	0.231521	C1CCc2c(C1)cccc2OCC(CNCCc1cccnc1)O
F10237008	CBK074355	Enzymatic	Absorbance	5e-06	-0.0684464	0	0.231521	C1CN(CCN1Cc1ccc2c(c1)OCO2)Cc1nc(c2ccccc2n1)O
AA0340204	CBK083018T	Enzymatic	Absorbance	5e-06	0.0317881	0	0.231521	C1CN(CCN1CC(N)=O)c1c(nccn1)Oc1ccc(cc1)F
F10238182	CBK074788	Enzymatic	Absorbance	5e-06	0.0993964	0	0.231521	C(CN1CCN(CC1)C(c1ccccc1)c1ccccc1)C(c1ccccc1)=O
AA0366192	CBK093780	Enzymatic	Absorbance	5e-06	-0.0197376	0	0.231521	c1ccc2c(c1)nc(c(n2)Sc1cccc(c1)O)C(F)(F)F
315565058	CBK049774	Enzymatic	Absorbance	5e-06	0.0965402	0	0.231521	Cc1c(c(C)on1)NC(N(CC1CCNCC1)Cc1ccc2ccccc2c1)=O
AA0347324	CBK084451	Enzymatic	Absorbance	5e-06	-0.0279196	0	0.231521	C1CN(CC1Oc1cncc(n1)OCc1cccnc1)Cc1ccc(cc1)[Cl]
AA8010002	CBK076724T	Enzymatic	Absorbance	5e-06	0.0444946	0	0.231521	CCSc1nnc(c2ccc(cc2)[N+]([O-])=O)n1CC(C)C
F10238010	CBK074645	Enzymatic	Absorbance	5e-06	0.00770194	0	0.231521	C1CN(CCC1NCC(COc1ccc2c(c1)OCO2)O)Cc1ccccc1
F12216082	CBK067720	Enzymatic	Absorbance	5e-06	0.0914294	0	0.231521	Cc1cc(c2nnc(n2C)SCc2ccc(cc2)[Cl])no1
AD2715003	CBK137100	Enzymatic	Absorbance	5e-06	0.0299223	0	0.231521	CCOC(C1(CCN(CC1)C(c1cc(C)[nH]n1)=O)C1CCCCC1)=O
F12216001	CBK067693	Enzymatic	Absorbance	5e-06	0.0485415	0	0.231521	Cn1c(c2c(ccs2)OCc2ccc(cc2[Cl])[Cl])nnc1SC
F12212005	CBK066868	Enzymatic	Absorbance	5e-06	0.0564303	0	0.231521	Cc1cc(c2ccccc2n1)N1CCN(CC1)CC(c1ccc(cc1)[Cl])=O
F12222001	CBK115328	Enzymatic	Absorbance	5e-06	0.0100992	0	0.231521	Cc1ccc(cc1)n1c(C)c(c2ccc(c(CN(C)C)c12)O)[N+]([O-])=O
AD4922010	CBK154782	Enzymatic	Absorbance	5e-06	-0.0546769	0	0.231521	COc1cccc(c1)C(N1CCN(CC1)C(Nc1ccsc1)=O)=O
276099259	CBK002747	Enzymatic	Absorbance	5e-06	-0.073296	0	0.231521	Cn1cnc(c1Oc1ccccc1OCc1ccccc1)[N+]([O-])=O
AA2936049	CBK092372	Enzymatic	Absorbance	5e-06	-0.0541954	0	0.231521	Cc1c(CNC(Cc2ccccc2F)=O)sc(c2ccccc2)n1
AD1900140	CBK126418	Enzymatic	Absorbance	5e-06	-0.014396	0	0.231521	COc1ccc(cc1N1CCN(CC1)Cc1ncc[nH]1)[Cl]
307545060	CBK004596	Enzymatic	Absorbance	5e-06	-0.105069	0	0.231521	[H]N(c1ccsc1C(N(CC)CC)=O)S(c1ccc(c(c1)OC)OC)(=O)=O
301527002	CBK003079T	Enzymatic	Absorbance	5e-06	-0.0397691	0	0.231521	CC(C)c1cccc(C(C)C)c1OCC(CN1CCCCC1)O
176209192	CBK008148	Enzymatic	Absorbance	5e-06	-0.0247576	0	0.231521	C(CC1(CCc2ccc(cc2)F)CC(=CC(=O)O1)O)c1ccc(cc1)F
301579008	CBK028127T	Enzymatic	Absorbance	5e-06	-0.0958778	0	0.231521	COc1cccc(CCNCC(COc2c3ccccc3ncn2)O)c1
E40341004	CBK045455	Enzymatic	Absorbance	5e-06	-0.0898933	0	0.231521	[H]N(C1CCN(CC1)C(=O)OCC)S(c1ccc(cc1)F)(=O)=O
E75816001	CBK043645G	Enzymatic	Absorbance	5e-06	-0.0741133	0	0.231521	C(CN1CCN(CC1)c1ccncc1)Cn1ccc2cc(ccc12)F
AC2212351	CBK097071	Enzymatic	Absorbance	5e-06	0.0199081	0	0.231521	C(C(c1ccccc1[Cl])Sc1ccccc1C(O)=O)[N+]([O-])=O
273682001	CBK200004	Enzymatic	Absorbance	5e-06	-0.0891739	0	0.231521	CN(C)c1cccc(COc2cncc(n2)N2CCNCC2)c1
AC2437016	CBK116265	Enzymatic	Absorbance	5e-06	-0.0932999	0	0.231521	[H]N(C([C@H](CC(C)C)NC(C)=O)=O)c1cc(C)nc2ccccc12
AA7172001	CBK200021T	Enzymatic	Absorbance	5e-06	-0.0989226	0	0.231521	C1CN(CCN1)c1c2nccn2cc(n1)S(c1ccccc1)(=O)=O
F10200288	CBK043557	Enzymatic	Absorbance	5e-06	-0.0774101	0	0.231521	CCC(CNS(c1ccc(cc1)OC(F)(F)F)(=O)=O)O
301851001	CBK200006G	Enzymatic	Absorbance	5e-06	-0.0194961	0	0.231521	C1CN(CCN1)c1cncc(n1)OCc1cc(C#Cc2ccccc2)cs1
AA2935150	CBK091410	Enzymatic	Absorbance	5e-06	-0.128018	0	0.231521	COc1ccc(cc1)N1CCN(CC1)C(c1ccc([N+]([O-])=O)o1)=O
AA0366097	CBK093750	Enzymatic	Absorbance	5e-06	-0.0973636	0	0.231521	C1CCN(C1)c1c(nc2ccccc2n1)Sc1nnc(N)s1
276099291	CBK002819	Enzymatic	Absorbance	5e-06	-0.0767899	0	0.231521	Cc1ccc(c(c1)[Br])Oc1c(ncn1C)[N+]([O-])=O
176224159	CBK003411C	Enzymatic	Absorbance	5e-06	-0.100852	0	0.231521	CN(C(c1ccc(c(c1)[Cl])[Cl])=O)[C@H]1CCC[C@H]1N1CCCC1
176254022	CBK018452	Enzymatic	Absorbance	5e-06	-0.0924419	0	0.231521	C1CN(CCN1)c1ccc(cc1)S(c1ccccc1)(=O)=O
167555001	CBK000623C	Enzymatic	Absorbance	5e-06	-0.165421	0	0.231521	C1CN(CCN1)c1c(nccn1)OCCOc1ccc(c2cccnc12)[N+]([O-])=O
301315001	CBK001154	Enzymatic	Absorbance	5e-06	-0.0358772	0	0.231521	CC(C)(C)c1csc(C(=Cc2ccc(C#N)cc2)C(N)=O)n1
AA3164017	CBK136757	Enzymatic	Absorbance	5e-06	-0.101898	0	0.231521	CSCCC(N1CCC2(CCN(CC2)Cc2ccccc2)C1)=O
F10224028	CBK068003	Enzymatic	Absorbance	5e-06	-0.0270352	0	0.231521	c1ccc(cc1)c1csc(NC(c2ccc(cc2)[Br])=O)n1
AD2406001	CBK131678	Enzymatic	Absorbance	5e-06	-0.0244997	0	0.231521	CCOC(N1CCC2(CC1)OCc1cc(C#N)ccc1O2)=O
AA0340150	CBK082966T	Enzymatic	Absorbance	5e-06	-0.0330213	0	0.231521	Cc1cc(COc2c(nccn2)OC2CCN(CC2)CCSC)no1
AD6802007	CBK155077	Enzymatic	Absorbance	5e-06	-0.0747698	0	0.231521	c1cc(cc(c1)NS(c1ccc(cc1)OC(F)(F)F)(=O)=O)C(O)=O
AD2703027	CBK137077	Enzymatic	Absorbance	5e-06	0.0311484	0	0.231521	C1CC2(CCN(C2)C(c2ccoc2)=O)CN(C1)C(Cc1nnn[nH]1)=O
AA0340214	CBK083028T	Enzymatic	Absorbance	5e-06	-0.0501822	0	0.231521	CSCCN1CCN(CC1)c1c(nccn1)Oc1ccc(cc1)F
275039b04	CBK001367	Enzymatic	Absorbance	5e-06	-0.00047903	0	0.231521	CC1CCN(CC1)c1ccc(c(c1)N1CCC(C)CC1)[N+]([O-])=O
279844001	CBK000137	Enzymatic	Absorbance	5e-06	-0.0611079	0	0.231521	CC(C)(C)OC(N1CCN(CC1)c1cc(NCc2ccccc2)ncn1)=O
AA5966064	CBK156497	Enzymatic	Absorbance	5e-06	-0.058732	0	0.231521	CC(CCCCC(N1CCC2(CC1)CC(c1cc(C)c(C)cc1O2)=O)=O)=O
F12217010	CBK067733	Enzymatic	Absorbance	5e-06	-0.0247473	0	0.231521	Cc1c(nc(c2ccc(nc2)[Cl])s1)OC(c1cccs1)=O
AA5965309	CBK157834	Enzymatic	Absorbance	5e-06	-0.019902	0	0.231521	CCN(CC)C(C1CCN(CC1)S(c1ccc(C)cc1)(=O)=O)=O
F10237250	CBK074547	Enzymatic	Absorbance	5e-06	-0.0212131	0	0.231521	C(c1ccccc1)NC(c1ccc(c(c1)[N+]([O-])=O)NCc1ccccc1)=O
E95860013	CBK050396	Enzymatic	Absorbance	5e-06	-0.0898443	0	0.231521	[H]N(c1ccsc1C(N(CC)CC)=O)S(Cc1ccccc1[N+]([O-])=O)(=O)=O
F10238212	CBK074813	Enzymatic	Absorbance	5e-06	-0.0600496	0	0.231521	C1CN(CCN1CCN1C(c2ccccc2C1=O)=O)Cc1ccccc1
F12210009	CBK062648	Enzymatic	Absorbance	5e-06	-0.142689	0	0.231521	CCCCCCC(C)n1c2ccccc2nc1c1c(N)non1
F10237046	CBK074386C	Enzymatic	Absorbance	5e-06	0.0755131	0	0.231521	COc1ccccc1OCC(CN1CCN(CC1)C(c1ccccc1)=O)O
F10238096	CBK074716	Enzymatic	Absorbance	5e-06	-0.100258	0	0.231521	C1CN(CCC1NC(c1ccccc1)=O)CC(Nc1ccccc1)=O
F10238228	CBK074824	Enzymatic	Absorbance	5e-06	-0.0165051	0	0.231521	C(c1ccccc1)SC[C@H](C(Nc1ccc(cc1)[N+]([O-])=O)=O)N
AA3158004	CBK149114	Enzymatic	Absorbance	5e-06	-0.0106579	0	0.231521	C1CN(CCC1C(c1ccc(cc1)F)=O)Cc1ccc(c(c1)[Cl])[Cl]
AD2765629	CBK159771	Enzymatic	Absorbance	5e-06	-0.0976434	0	0.231521	Cc1cc(ccc1C(NCCc1c[nH]c2ccc(cc12)[Cl])=O)[Br]
AA0772295	CBK107441	Enzymatic	Absorbance	5e-06	0.0590772	0	0.231521	c1cnccc1NC(c1cnn(c2ccc(cc2)[Cl])c1C(F)(F)F)=O
176218229	CBK009158	Enzymatic	Absorbance	5e-06	-0.0293069	0	0.231521	CCC1c2cc(c(cc2C(CC(Nc2ccccc2)=O)C(NN=1)=O)OC)OC
AA2936016	CBK092334	Enzymatic	Absorbance	5e-06	0.0309909	0	0.231521	Cc1ccccc1C(NCC(NCc1csc(c2ccccc2)n1)=O)=O
AA2935035	CBK091401	Enzymatic	Absorbance	5e-06	0.0160112	0	0.231521	CC(C)(C)OC(NCCCCC(N1CCC(CC1)(C#N)c1ccccc1)=O)=O
AA1404068	CBK061866	Enzymatic	Absorbance	5e-06	0.0767498	0	0.231521	COc1cc(cc(c1OC)OC)c1ccc2ccc(N)nc2n1
276099293	CBK002821	Enzymatic	Absorbance	5e-06	-0.0459513	0	0.231521	Cc1ccc(c(c1)[Br])Oc1ccc(cc1F)[N+]([O-])=O
F04011028	CBK026461	Enzymatic	Absorbance	5e-06	-0.00283193	0	0.231521	CC(N1c2ccccc2C(C)(CC1(C)C)c1ccc(cc1)[Br])=O
274021003	CBK000072	Enzymatic	Absorbance	5e-06	-0.0107548	0	0.231521	CCOC(Cc1csc(NS(C=Cc2ccccc2)(=O)=O)n1)=O
E40341002	CBK045453	Enzymatic	Absorbance	5e-06	0.0250346	0	0.231521	[H]N(C1CCN(CC1)C(=O)OCC)S(c1cccc2cccnc12)(=O)=O
AA3162045	CBK137117	Enzymatic	Absorbance	5e-06	-0.0285147	0	0.231521	CCOC(C1(CCN(CC1)C(CC(C)(C)N)=O)c1ccccc1)=O
3.10447e+16	CBK036377T	Enzymatic	Absorbance	5e-06	0.025994	0	0.231521	C1CNCCC1Oc1cncc(NC(c2cc3ccccc3nc2)=O)n1
284768024	CBK003736C	Enzymatic	Absorbance	5e-06	0.0672401	0	0.231521	CC(C)(C)c1ccc(cc1)NC(n1ccc2c(cccc12)N1CCNCC1)=O
F10200895	CBK044196	Enzymatic	Absorbance	5e-06	0.0482068	0	0.231521	CC(C)OC(CNS(c1cc(C)c(cc1C)[Cl])(=O)=O)=O
AA4856012	CBK122680	Enzymatic	Absorbance	5e-06	-0.0390325	0	0.231521	CCCCN1CCC(CC1)C(=O)Oc1ccc(cc1)OCCCC
E40306070	CBK045414	Enzymatic	Absorbance	5e-06	0.0156074	0	0.231521	[H]N(c1ccccc1C(N(CC)CC)=O)S(c1ccc(cc1)F)(=O)=O
276099289	CBK002817	Enzymatic	Absorbance	5e-06	-0.0121681	0	0.231521	Cc1ccc(c(c1)[Br])Oc1ccc(cc1[N+]([O-])=O)C(F)(F)F
AD1903011	CBK122708	Enzymatic	Absorbance	5e-06	-0.0399415	0	0.231521	CC(C)c1ccc(CN2CCC3(CC2)CN(CCO)c2ccccc23)cc1
AA1995005	CBK159967	Enzymatic	Absorbance	5e-06	0.0791674	0	0.231521	CC(C)CN1C(C(=C(c2ccccc12)O)C(Nc1cccc(c1)[Cl])=O)=O
276099397	CBK002936	Enzymatic	Absorbance	5e-06	-0.100528	0	0.231521	CC1=CC(=O)Oc2cc(ccc12)Sc1c(ccs1)[N+]([O-])=O
AA0340114	CBK082931	Enzymatic	Absorbance	5e-06	-0.0193061	0	0.231521	CCN1CCC(CC1)Oc1c(nccn1)OCCN1CCOCC1
176207024	CBK006086	Enzymatic	Absorbance	5e-06	-0.125251	0	0.231521	CCOC(c1cc2c(CNc3ccc(nc3)OC)cccc2o1)=O
346052001	CBK002296	Enzymatic	Absorbance	5e-06	-0.0227986	0	0.231521	CCOC(c1c(c2ccc(cc2)OC)noc1C(c1ccccc1)O)=O
176246111	CBK003406	Enzymatic	Absorbance	5e-06	0.0308039	0	0.231521	[H][C@@]1(CCC[C@@H]1C(Nc1ccc(c(c1)[Cl])[Cl])=O)N(C)C
AD1914086	CBK143953	Enzymatic	Absorbance	5e-06	0.00557649	0	0.231521	C1CN(CCC12CN(C(CO)=O)c1ccccc12)CCn1cccc1
F10227075	CBK072023	Enzymatic	Absorbance	5e-06	0.051206	0	0.231521	COc1cccc(c1)NC(c1c(c2ccccc2)nc(N)s1)=O
AD4923009	CBK155027	Enzymatic	Absorbance	5e-06	-0.00209773	0	0.231521	COc1cccc(c1)C(N1CCC(CC1)NC(Cc1ccc(cc1)F)=O)=O
AB9204045	CBK085110	Enzymatic	Absorbance	5e-06	0.0246437	0	0.231521	CC(Nc1ccc(cc1)NC1C(N(C(=O)S1)c1ccccc1)=O)=O
AD2715012	CBK137101	Enzymatic	Absorbance	5e-06	0.0295724	0	0.231521	CCOC(C1(CCN(CC1)C(c1cscn1)=O)C1CCCCC1)=O
AD1917226	CBK200228	Enzymatic	Absorbance	5e-06	-0.0384999	0	0.231521	C(CN1CCN(CC1)C(c1csnn1)=O)c1ccccc1
AA0340372	CBK083171	Enzymatic	Absorbance	5e-06	0.0387185	0	0.231521	C(CC#N)CN1CCC(CC1)Oc1c(nccn1)OCc1cccnc1
347707001	CBK001957	Enzymatic	Absorbance	5e-06	0.0367019	0	0.231521	COC(c1c(C(N)=O)c(c2ccc(cc2)OC)c(c2ccc(cc2)OC)o1)=O
AA0340219	CBK083033T	Enzymatic	Absorbance	5e-06	-0.0224174	0	0.231521	C1CC1CN1CCN(CC1)c1c(nccn1)Oc1ccc(cc1)F
AA3158048	CBK149147	Enzymatic	Absorbance	5e-06	0.00259042	0	0.231521	Cc1nc(CN2CCC(CC2)C(c2ccc(cc2)F)=O)cs1
F10237048	CBK074388	Enzymatic	Absorbance	5e-06	0.176145	0	0.231521	Cc1cc(C(F)(F)F)nc2c1c(c(C(c1ccc3c(c1)OCO3)=O)s2)N
AA2938004	CBK092391	Enzymatic	Absorbance	5e-06	-0.0525885	0	0.231521	C(c1ccccc1)N1C(C2(c3ccccc13)N(C(CS2)=O)c1ccccc1)=O
F10238238	CBK074833	Enzymatic	Absorbance	5e-06	0.080844	0	0.231521	C1CN(CCN1CC(C(F)(F)F)O)Cc1ccc2c(c1)OCO2
281480001	CBK200011C	Enzymatic	Absorbance	5e-06	-0.173772	0	0.231521	[H]N(c1ccc(c2ccccc12)N1CCN(CC)CC1)S(c1ccccc1)(=O)=O
F12218005	CBK067756	Enzymatic	Absorbance	5e-06	-0.00986278	0	0.231521	CC1C(C(C2C(C)=NNC2=O)c2ccc(cc2[Cl])[Cl])C(NN=1)=O
AB9202002	CBK083570	Enzymatic	Absorbance	5e-06	-0.0471916	0	0.231521	c1ccc(cc1)Oc1ccc(cc1)OC(c1ccc(cc1)N)=O
305045017	CBK026623	Enzymatic	Absorbance	5e-06	0.0112409	0	0.231521	c1cc(c2c(cc(cc2[Cl])[N+]([O-])=O)[Cl])oc1C(O)=O
AC2594031	CBK115517	Enzymatic	Absorbance	5e-06	-0.0372113	0	0.231521	CC1=C(C(Nc2ccc(c(c2)OC)OC)=O)C(NC(N1)=O)=S
F12041061	CBK200055	Enzymatic	Absorbance	5e-06	0.000566889	0	0.231521	C1CCN(C(C1)CO)S(c1ccc2ccccc2c1)(=O)=O
F10238152	CBK074763	Enzymatic	Absorbance	5e-06	-0.00890527	0	0.231521	C(C(NCc1ccc2c(c1)OCO2)=O)NCc1ccc2c(c1)OCO2
AA1485001	CBK115466	Enzymatic	Absorbance	5e-06	0.069801	0	0.231521	CCCC1=C(Cc2c(cccc2[Cl])[Cl])C(N(C)N1C)=O
301860001	CBK008960G	Enzymatic	Absorbance	5e-06	0.00947273	0	0.231521	C1CN(CCN1)c1cncc(n1)OCc1ccc(c2ccccn2)s1
123880001	CBK003718C	Enzymatic	Absorbance	5e-06	0.0344905	0	0.231521	CC(C)CNCC1CC(C(N2CCC(CC2)Cc2ccccc2)=O)=NO1
AA0862006	CBK200103	Enzymatic	Absorbance	5e-06	-0.0131129	0	0.231521	CC(c1cc(c(c(c1)OC)OC)OC)c1cc2c(cc1O)OCO2
AA0378124	CBK116621	Enzymatic	Absorbance	5e-06	-0.0224792	0	0.231521	C(COc1c(cccn1)C(F)(F)F)Oc1ccc(cc1)[Cl]
AD2715016	CBK137103	Enzymatic	Absorbance	5e-06	0.0389874	0	0.231521	CCOC(C1(CCN(CC1)C(c1cc[nH]c1)=O)C1CCCCC1)=O
AD1900150	CBK126422	Enzymatic	Absorbance	5e-06	-0.000448701	0	0.231521	C(CN1CCN(CC1)Cc1c(cccc1F)F)c1ccccc1
F10242077	CBK084719	Enzymatic	Absorbance	5e-06	0.0290943	0	0.231521	CN1CCN(CC1)C(c1ccc(cc1)O)c1nnnn1Cc1ccccc1
285997008	CBK004254	Enzymatic	Absorbance	5e-06	-0.0233963	0	0.231521	C1CC(C(Nc2ccccn2)=O)N(C1)c1nc(cc(n1)O)C(F)(F)F
E40285015	CBK042368	Enzymatic	Absorbance	5e-06	0.0382146	0	0.231521	[H]N(c1ccccc1C(O)=O)S(c1ccc(c(c1)OC)OC)(=O)=O
F10237150	CBK074469	Enzymatic	Absorbance	5e-06	-0.0316452	0	0.231521	COc1ccc(CCNc2c(C#N)nc(COc3ccccc3)o2)cc1
310447d07	CBK036359T	Enzymatic	Absorbance	5e-06	-0.0119792	0	0.231521	C1CNCCC1Oc1ccc(CNC(c2cnccn2)=O)cc1
AA3152039	CBK131405	Enzymatic	Absorbance	5e-06	-0.00984749	0	0.231521	C1CN(CC12CCN(C2)C(c1cc(c(cc1F)F)F)=O)C(c1cncnc1)=O
AC2200010	CBK085871	Enzymatic	Absorbance	5e-06	0.0235644	0	0.231521	CCOC(c1cnc(nc1N)SCCc1ccccc1)=O
AD1918266	CBK200353	Enzymatic	Absorbance	5e-06	-0.117358	0	0.231521	C1C(Cc2ccccc12)NC(c1cnccc1C(F)(F)F)=O
F10201676	CBK044954	Enzymatic	Absorbance	5e-06	-0.0554497	0	0.231521	CCOC(CC(C)NS(c1ccc(cc1)OC(F)(F)F)(=O)=O)=O
301526008	CBK003077T	Enzymatic	Absorbance	5e-06	-0.0454786	0	0.231521	C1CCN(CC1)CC(COc1c(cccc1[Br])[Br])O
AA0378166	CBK115836	Enzymatic	Absorbance	5e-06	-0.0667612	0	0.231521	C(c1ccc(cc1)c1ccccc1)Oc1cccc(C(F)(F)F)n1
F12211011	CBK066822	Enzymatic	Absorbance	5e-06	-0.0146108	0	0.231521	c1cc(C(Nc2ccc(cc2C(O)=O)[Br])=O)sc1
AA8596002	CBK115536	Enzymatic	Absorbance	5e-06	-0.0775449	0	0.231521	c1ccc(c(c1)C(N)=O)c1cnc(c(c2ccc(cc2)O)n1)N
AA0340196	CBK083010T	Enzymatic	Absorbance	5e-06	-0.0479017	0	0.231521	C1CN(CCN1Cc1ccc(cc1)[Cl])c1c(nccn1)Oc1ccc(cc1)F
276099306	CBK002832	Enzymatic	Absorbance	5e-06	0.0200373	0	0.231521	Cc1ccc(c(c1)[Br])Oc1ccc(cc1)[N+]([O-])=O
197561001	CBK001858	Enzymatic	Absorbance	5e-06	0.383605	1	0.231521	COC1C(=CC(=O)OC1(CCc1ccco1)CCc1ccco1)O
F10230649	CBK074818	Enzymatic	Absorbance	5e-06	0.0147094	0	0.231521	CN1C2=C(CN(CCc3ccc(c(c3)OC)OC)CN2)C(N(C)C1=O)=O
F10229481	CBK071473	Enzymatic	Absorbance	5e-06	-0.0553544	0	0.231521	Cc1c(c(C(F)(F)F)nn1CC(N1CCCC1)=O)[Br]
AA8661194	CBK132385	Enzymatic	Absorbance	5e-06	-0.0237622	0	0.231521	CCOc1cc(ccc1OCC(C)C)C(c1nnc(c2ccccc2)o1)O
AA3157036	CBK149109	Enzymatic	Absorbance	5e-06	0.0181379	0	0.231521	C1CCN(C1)C[C@H]1CCCN1CCC(c1ccccc1)c1ccccc1
AA0366188	CBK093776	Enzymatic	Absorbance	5e-06	-0.0116985	0	0.231521	c1ccc(c(c1)N)Sc1c(C(F)(F)F)nc2ccccc2n1
F10238146	CBK074759	Enzymatic	Absorbance	5e-06	0.027866	0	0.231521	C1CN(CCN1CC(c1ccccc1)O)Cc1ccc2c(c1)OCO2
AA1963125	CBK131706	Enzymatic	Absorbance	5e-06	0.101954	0	0.231521	Cc1cc(ccc1OCC(Nc1ccc(cc1C(O)=O)O)=O)[Cl]
AA8156001	CBK092200T	Enzymatic	Absorbance	5e-06	-0.11986	0	0.231521	C(CCOc1ccccc1)CN1CCCC12CCc1c(C2)c2ccccc2[nH]1
176232225	CBK012882	Enzymatic	Absorbance	5e-06	-0.0981264	0	0.231521	COc1cc(ccc1NC(=O)Oc1cccc2cnccc12)[Cl]
F10237203	CBK074509G	Enzymatic	Absorbance	5e-06	-0.0223196	0	0.231521	COc1cc(c(cc1CN1CCN(CC1)Cc1ccco1)OC)OC
F10238129	CBK074744	Enzymatic	Absorbance	5e-06	-0.00593072	0	0.231521	C1CN(CCN1Cc1ccc2c(c1)OCO2)S(c1ccc(cc1F)F)(=O)=O
305045011	CBK026617	Enzymatic	Absorbance	5e-06	0.135178	0	0.231521	CN1C(N(CC(O)=O)C(c2c1nc(n2Cc1ccccc1)[Br])=O)=O
AD4923008	CBK155026	Enzymatic	Absorbance	5e-06	-0.0200613	0	0.231521	COc1cccc(c1)C(N1CCC(CC1)NC(c1cc(ccc1F)F)=O)=O
F12216091	CBK067723	Enzymatic	Absorbance	5e-06	0.0623606	0	0.231521	Cc1c(cccc1[Cl])n1c(c2ccco2)nnc1SC
AA0347337	CBK084463	Enzymatic	Absorbance	5e-06	-0.00880345	0	0.231521	C1CN(CCN2CCOCC2)CC1Oc1cncc(n1)OCc1cccnc1
F10237039	CBK074380	Enzymatic	Absorbance	5e-06	-0.0285716	0	0.231521	COc1cccc(CN2CCN(CC2)C(c2ccco2)=O)c1OC
AC4716430	CBK140560	Enzymatic	Absorbance	5e-06	-0.0151276	0	0.231521	CN(C)c1nc2c(C(NC(N2C)=O)=O)n1Cc1cccc2ccccc12
AA0340355	CBK083157T	Enzymatic	Absorbance	5e-06	0.05314	0	0.231521	C1CN(CCC1Oc1c(nccn1)OCc1cccnc1)Cc1ccccc1F
F10238026	CBK074659C	Enzymatic	Absorbance	5e-06	-0.060943	0	0.231521	CC1c2cc(c(cc2CCN1Cc1cc(C)c(c(C)c1)O)OC)OC
F10237044	CBK074384	Enzymatic	Absorbance	5e-06	0.0157769	0	0.231521	COc1ccc(CCNc2c3c4CCCCCc4sc3ncn2)cc1OC
310426c03	CBK028269T	Enzymatic	Absorbance	5e-06	-0.0725651	0	0.231521	C1CCC(CC1)(C(Nc1ccc(nc1)N1CCNCC1)=O)c1ccccc1
176211148	CBK005948	Enzymatic	Absorbance	5e-06	0.0341175	0	0.231521	C(C(F)(F)F)Oc1ccc(c(c1)c1ccnc(N)n1)OCC(F)(F)F
284792004	CBK999999	Enzymatic	Absorbance	5e-06	-0.0102705	0	0.231521
301383001	CBK003708	Enzymatic	Absorbance	5e-06	0.081679	0	0.231521	CCNC(N[C@H]1CC[C@]2(CCN(C)[C@H]2C1)Cc1ccccc1[Cl])=S
AC2594013	CBK115502	Enzymatic	Absorbance	5e-06	0.0930561	0	0.231521	CC1=C(C(Nc2ccc(cc2C#N)[Cl])=O)C(NC(N1)=O)=S
AA0378101	CBK115819	Enzymatic	Absorbance	5e-06	0.0759066	0	0.231521	C1CCN(C1)c1c(nc2ccccc2n1)OCc1ccsc1
AA1418056	CBK073719	Enzymatic	Absorbance	5e-06	0.140678	0	0.231521	CS(c1ccc(cc1)c1ccc2C=CC(Nc2n1)=O)(=O)=O
AA2935020	CBK091393	Enzymatic	Absorbance	5e-06	0.0262757	0	0.231521	CC([C@H]1C[C@@H](CC(N2CCC(CC2)(C#N)c2ccccc2)=O)C1(C)C)=O
AD0423004	CBK200111	Enzymatic	Absorbance	5e-06	0.102069	0	0.231521	CC(c1cc2c(cc1OCCO)OCO2)c1ccc(cc1F)OC
301527006	CBK003083	Enzymatic	Absorbance	5e-06	0.0284729	0	0.231521	C1CCc2c(C1)cccc2OCC(CNCCc1ccc(cc1)[N+]([O-])=O)O
315160021	CBK039061	Enzymatic	Absorbance	5e-06	0.158801	0	0.231521	[H]N(c1c(ccs1)C(=O)OC)S(c1ccc(C)c(c1)[N+]([O-])=O)(=O)=O
AD1907055	CBK126701	Enzymatic	Absorbance	5e-06	0.0139756	0	0.231521	CCNC(N1CC2(CCN(CC2)CC(N)=O)c2ccccc12)=O
F10200491	CBK043762	Enzymatic	Absorbance	5e-06	0.101583	0	0.231521	C(CNC(Nc1cc(nc(c1)[Cl])[Cl])=O)c1cccs1
AD1907018	CBK126677	Enzymatic	Absorbance	5e-06	0.0321471	0	0.231521	CS(N1CC2(CCN(CC2)CCO)c2ccccc12)(=O)=O
AC4716765	CBK140893	Enzymatic	Absorbance	5e-06	0.059577	0	0.231521	CC(C)OCC(Cn1c2C(NC(N(C)c2nc1NC1CCCCC1)=O)=O)O
AA0378174	CBK116625	Enzymatic	Absorbance	5e-06	0.267028	1	0.231521	C(COc1nccc(C(F)(F)F)n1)c1c[nH]c2ccccc12
AA0803014	CBK070632	Enzymatic	Absorbance	5e-06	0.051714	0	0.231521	CCNC(Nc1c2c(cccn2)c(cn1)c1ccc(cc1)C(C)(C)C)=O
312497008	CBK200039	Enzymatic	Absorbance	5e-06	0.0298533	0	0.231521	CCC(C)(C)c1ccc(cc1)S(Nc1ccc(cc1F)F)(=O)=O
F16659010	CBK063269	Enzymatic	Absorbance	5e-06	0.0515592	0	0.231521	Cc1ccc(c(C)c1)NC(Nc1ccc2cc(cnc2n1)[Br])=O
F10224722	CBK068688	Enzymatic	Absorbance	5e-06	0.0859676	0	0.231521	C(C(c1ccc(cc1)F)=O)Sc1nnc(c2ccccc2[Br])o1
AA2935038	CBK091405	Enzymatic	Absorbance	5e-06	0.0236932	0	0.231521	C1CN(CCC1(C#N)c1ccccc1)C(c1ccc2c(c1)no[n+]2[O-])=O
AA0366108	CBK093753	Enzymatic	Absorbance	5e-06	0.0150437	0	0.231521	C1CCN(C1)c1c(nc2ccccc2n1)Sc1cccc(c1)O
E13983005	CBK056726T	Enzymatic	Absorbance	5e-06	0.0180484	0	0.231521	CN1C(=Cc2c(C1=O)nc(c1ccccc1)o2)C(NCCN1CCOCC1)=O
F12211051	CBK066842	Enzymatic	Absorbance	5e-06	0.0224047	0	0.231521	COC(c1cc(c(cc1OC)NC(c1cccs1)=O)[Br])=O
AD5150005	CBK158704	Enzymatic	Absorbance	5e-06	0.0486433	0	0.231521	CCOC(C1CCN(CC1)C(c1c(c2ccccc2)noc1C)=O)=O
AA3158012	CBK149122	Enzymatic	Absorbance	5e-06	0.0640133	0	0.231521	C1CN(CCC1C(c1ccc(cc1)F)=O)Cc1ccc2ccccc2c1
AD1914071	CBK136994	Enzymatic	Absorbance	5e-06	0.0620106	0	0.231521	CCN1CC2(CCN(CC2)Cc2ccc3c(c2)nsn3)c2ccccc12
F48010761	CBK062503	Enzymatic	Absorbance	5e-06	0.0589137	0	0.231521	[H]N(c1ccc2c(cc[nH]2)c1)S(c1ccc2c(C=CC(=O)O2)c1)(=O)=O
F48010012	CBK062009	Enzymatic	Absorbance	5e-06	0.129086	0	0.231521	[H]N(c1nnc(C(F)(F)F)s1)S(c1csc2ccccc12)(=O)=O
F10238023	CBK074656	Enzymatic	Absorbance	5e-06	0.0713577	0	0.231521	COc1ccc(CCNc2ccc(cc2[N+]([O-])=O)C(F)(F)F)cc1OC
AD1910002	CBK200242	Enzymatic	Absorbance	5e-06	0.080726	0	0.231521	C1COCCN1CCOC(N1CCN(CC1)c1ccccc1)=O
315541046	CBK046203C	Enzymatic	Absorbance	5e-06	-0.0389281	0	0.231521	C(CN(Cc1cccc(c1)[Cl])C(NC(c1ccccc1)c1ccccc1)=O)N
F32646001	CBK003693	Enzymatic	Absorbance	5e-06	0.108597	0	0.231521	Cc1ccc(cc1NC(c1ccc(o1)[Br])=O)S(N)(=O)=O
AA0670001	CBK083187	Enzymatic	Absorbance	5e-06	0.0672735	0	0.231521	C1CN(CCC1C(Nc1cccnc1)=O)C(=O)OCc1ccccc1
F10238014	CBK074649	Enzymatic	Absorbance	5e-06	0.112252	0	0.231521	C(C(COc1ccc(c(c1)[Cl])[Cl])O)NCc1ccc2c(c1)OCO2
AA0340244	CBK083056T	Enzymatic	Absorbance	5e-06	0.133852	0	0.231521	COc1ccc(cc1OC)Oc1c(nccn1)N1CCN(CCCC#N)CC1
AD1959008	CBK155174	Enzymatic	Absorbance	5e-06	0.11595	0	0.231521	Cc1cnc(CNC(N2CCN(CC2)c2ccccc2)=O)cn1
AA0569001	CBK081137	Enzymatic	Absorbance	5e-06	0.106899	0	0.231521	C(CC(O)=O)Cc1c(Cc2c(cccc2[Cl])[Cl])c(n[nH]1)O
F10228386	CBK073278	Enzymatic	Absorbance	5e-06	-0.0047227	0	0.231521	[H]N1C(=NC(=C(CCC)C1=O)O)SCC(NCc1ccco1)=O
302096014	CBK003585	Enzymatic	Absorbance	5e-06	0.0578796	0	0.231521	C1CCc2c(C1)cccc2OCC(CN1CCC(CC1)(c1ccccc1)O)O
F16661008	CBK063279	Enzymatic	Absorbance	5e-06	0.0318373	0	0.231521	CCOC(CNC(Nc1cc2ccccc2c(n1)[Br])=O)=O
AA0340337	CBK083141	Enzymatic	Absorbance	5e-06	0.0671064	0	0.231521	C(CN1CCOCC1)N1CCN(CC1)c1c(nccn1)OCc1cccnc1
AA1995029	CBK159985	Enzymatic	Absorbance	5e-06	0.0740995	0	0.231521	c1ccc2c(c1)C(=C(C(Nc1cccc(c1)C(F)(F)F)=O)C(N2)=O)O
AA0340224	CBK083037T	Enzymatic	Absorbance	5e-06	0.0600478	0	0.231521	C1CN(CCN1CCOc1cccnc1)c1c(nccn1)Oc1ccc(cc1)F
F10237248	CBK074545	Enzymatic	Absorbance	5e-06	0.0668343	0	0.231521	CCS(N1CCN(CC1)Cc1ccc2c(c1)OCO2)(=O)=O
AA0357111	CBK103701	Enzymatic	Absorbance	5e-06	0.0379993	0	0.231521	CC(NCCSc1c(nc2cc(c(cc2n1)[Cl])[Cl])N1CCCC1)=O
AC9212003	CBK113604	Enzymatic	Absorbance	5e-06	0.0655394	0	0.231521	C1CCC(CC1)N1C(N(Cc2ccc(cc2)F)C(=O)S1)=O
276099295	CBK002823	Enzymatic	Absorbance	5e-06	0.0536327	0	0.231521	Cc1ccc(c(c1)[Br])Oc1cc(C)c(cn1)[N+]([O-])=O
AA2936074	CBK092363	Enzymatic	Absorbance	5e-06	0.049007	0	0.231521	Cc1c(CNC(C(F)(F)F)=O)sc(c2ccccc2)n1
307455001	CBK003504	Enzymatic	Absorbance	5e-06	0.0421222	0	0.231521	CC(C)(C)OC(N1CCN(CC1)c1cc(ccc1OC)[N+]([O-])=O)=O
310433d04	CBK028427T	Enzymatic	Absorbance	5e-06	0.0878974	0	0.231521	C(CC(NCc1ccc(cc1)OC1CCNCC1)=O)COc1ccccc1
AB3818091	CBK122551	Enzymatic	Absorbance	5e-06	0.147867	0	0.231521	CCCCSc1c(C#N)c(c2ccc(cc2)[Cl])c(C(O)=O)s1
310447d09	CBK036361T	Enzymatic	Absorbance	5e-06	0.0283496	0	0.231521	C1CNCCC1Oc1ccc(CNC(c2ccccn2)=O)cc1
276099294	CBK002822	Enzymatic	Absorbance	5e-06	0.0978063	0	0.231521	Cc1ccc(c(c1)[Br])Oc1c(cccn1)[N+]([O-])=O
310447c05	CBK036344T	Enzymatic	Absorbance	5e-06	-0.0579517	0	0.231521	COc1ccc(cc1)C(Nc1cc2ccccc2c(n1)N1CCNCC1)=O
AD1907249	CBK126801	Enzymatic	Absorbance	5e-06	0.0138657	0	0.231521	CSCCN1CCC2(CC1)CN(CC(N)=O)c1ccccc12
F10202020	CBK045243	Enzymatic	Absorbance	5e-06	0.0999723	0	0.231521	CCC(C)(C)c1ccc(cc1)S(Nc1cc(ccc1O)[Cl])(=O)=O
AA3015001	CBK074118C	Enzymatic	Absorbance	5e-06	0.106026	0	0.231521	CC1CCN(CC1)CC[C@H]1CCCN1S(c1cccc(c1)O)(=O)=O
176273344	CBK999999	Enzymatic	Absorbance	5e-06	0.0602783	0	0.231521
F16656005	CBK063259	Enzymatic	Absorbance	5e-06	0.0854506	0	0.231521	CCCCc1ccc(cc1)NC(Nc1ccc2ccc(nc2n1)[Cl])=O
F10200342	CBK043610	Enzymatic	Absorbance	5e-06	0.065176	0	0.231521	CCOc1ccccc1CCNS(c1ccc(c(c1)[Cl])[Cl])(=O)=O
301558004	CBK003831	Enzymatic	Absorbance	5e-06	-0.00716539	0	0.231521	C1CCc2c(C1)cccc2OCC(CNCCc1c[nH]c2ccccc12)O
301971001	CBK999999	Enzymatic	Absorbance	5e-06	0.0401847	0	0.231521
276099368	CBK002802	Enzymatic	Absorbance	5e-06	0.0474352	0	0.231521	c1cc(cc(c1)Oc1ccc(cc1[N+]([O-])=O)F)C(F)(F)F
AD1903004	CBK122701	Enzymatic	Absorbance	5e-06	0.0206184	0	0.231521	CCNC(N1CC2(CCN(CC2)CCOc2ccccc2)c2ccccc12)=O
AA5964270	CBK156802	Enzymatic	Absorbance	5e-06	0.0181131	0	0.231521	CC(C)COC(c1ccc(cc1)N1C(c2ccc(cc2C1=O)C(=O)OC)=O)=O
301399003	CBK024126	Enzymatic	Absorbance	5e-06	0.0342402	0	0.231521	CCC(N[C@H]1CC[C@]2(CCN(C)[C@H]2C1)Cc1ccc(cc1)OC)=O
E17915001	CBK999999	Enzymatic	Absorbance	5e-06	-0.0453526	0	0.231521
F48202001	CBK051454	Enzymatic	Absorbance	5e-06	0.0899973	0	0.231521	C1CN(CCC1c1nc(c2ccccc2)no1)CCc1ccccc1
F10238148	CBK074761	Enzymatic	Absorbance	5e-06	0.0422587	0	0.231521	C1CN(CCN1CC(CSc1ccccc1)O)Cc1ccc2c(c1)OCO2
AD1959172	CBK155141	Enzymatic	Absorbance	5e-06	0.000536585	0	0.231521	CCN(Cc1ccncc1)C(Nc1ccc(cc1)N(CC)CC)=O
F10237215	CBK074520G	Enzymatic	Absorbance	5e-06	0.0766741	0	0.231521	COc1cc(CN2CCN(CC2)Cc2ccco2)cc(c1OC)OC
AD1907154	CBK131501	Enzymatic	Absorbance	5e-06	0.0503104	0	0.231521	C1CN(CCC12CN(C(CO)=O)c1ccccc12)Cc1ccc2ccccc2c1
F10237262	CBK074557	Enzymatic	Absorbance	5e-06	-0.00440821	0	0.231521	C1CN(CCN1Cc1ccc2c(c1)OCO2)Cc1ccc([N+]([O-])=O)o1
AC2473025	CBK200127	Enzymatic	Absorbance	5e-06	0.0763662	0	0.231521	Cc1ccc2cc(ccc2n1)NC(=O)OCc1cc(C)nc(C)c1
F10238225	CBK074823	Enzymatic	Absorbance	5e-06	0.129412	0	0.231521	C(C(c1ccc2c(c1)OCO2)Sc1ccccc1N)C(c1ccccc1)=O
281698009	CBK999999	Enzymatic	Absorbance	5e-06	0.0586925	0	0.231521
F16884123	CBK050653	Enzymatic	Absorbance	5e-06	0.0970524	0	0.231521	[H]N(c1c2cccnc2sc1C(=O)OC)S(c1ccc(CCC)cc1)(=O)=O
F10224730	CBK068696	Enzymatic	Absorbance	5e-06	0.0426438	0	0.231521	COC(c1ccc(cc1)S(N1CCc2ccccc2C1)(=O)=O)=O
AA0340322	CBK083129T	Enzymatic	Absorbance	5e-06	0.0997494	0	0.231521	C1CN(CCN1Cc1ccccc1)c1c(nccn1)OCc1cccnc1
F10238078	CBK074699	Enzymatic	Absorbance	5e-06	0.000910274	0	0.231521	C1CN(CCN1CC(c1ccccc1)=O)c1ccc(cn1)C(F)(F)F
AA0340268	CBK083079T	Enzymatic	Absorbance	5e-06	0.106936	0	0.231521	C1CN(CCN1CC(N)=O)c1c(nccn1)OCc1ccc(c(c1)[Cl])[Cl]
F10229675	CBK066900	Enzymatic	Absorbance	5e-06	0.0237922	0	0.231521	CCOc1ccc(cc1)c1cc(C(N2CCN(C)CC2)=O)c2ccccc2n1
AA0340364	CBK083165	Enzymatic	Absorbance	5e-06	0.0617421	0	0.231521	C1CN(CCC1Oc1c(nccn1)OCc1cccnc1)CC(N)=O
F10224058	CBK068032	Enzymatic	Absorbance	5e-06	0.0917101	0	0.231521	C(C(c1ccc(cc1)[Cl])=O)Sc1nnc(c2ccccc2O)o1
AC2214785	CBK078453	Enzymatic	Absorbance	5e-06	0.139848	0	0.231521	c1ccc(c(c1)C(O)=O)NC(c1ccc(c2ccc(cc2[Cl])[Cl])o1)=O
AC4717551	CBK141670	Enzymatic	Absorbance	5e-06	0.0359767	0	0.231521	C1CCC(CC1)n1c(C(c2ccc(cc2)F)N2CCCCC2)nnn1
AA0355189	CBK107205	Enzymatic	Absorbance	5e-06	0.0881882	0	0.231521	C1CCC(CC1)Sc1c(C(F)(F)F)nc2ccccc2n1
AD1967766	CBK158937	Enzymatic	Absorbance	5e-06	0.0219584	0	0.231521	C(CN1CCN(CC1)C(Nc1cccnc1)=O)c1ccccc1
AA0355064	CBK107177	Enzymatic	Absorbance	5e-06	0.0466291	0	0.231521	C1CCN(C1)c1c(nccn1)SCc1ccc(cc1)[Cl]
AD1964190	CBK156111	Enzymatic	Absorbance	5e-06	-0.00704848	0	0.231521	CN1CCC(CC1)N1CCN(CC1)C(Nc1cccnc1)=O
309953029	CBK024848	Enzymatic	Absorbance	5e-06	-0.0103673	0	0.231521	Cc1nc(Nc2ccc(cc2)[Cl])nc(n1)OC1CCNCC1
AA0783247	CBK116633T	Enzymatic	Absorbance	5e-06	-0.0365858	0	0.231521	c1cc2c(c(cnc2cc1C(F)(F)F)C(Nc1ccncc1)=O)O
312499048	CBK200049	Enzymatic	Absorbance	5e-06	0.0616749	0	0.231521	C1CCC(CC1)c1nnc(NS(c2ccc(cc2)[N+]([O-])=O)(=O)=O)s1
F10237352	CBK074633	Enzymatic	Absorbance	5e-06	-0.0340141	0	0.231521	COc1cc(CN2CCN(CC2)C(c2cccc(c2)F)=O)cc(c1O)OC
AA0378154	CBK115830	Enzymatic	Absorbance	5e-06	0.0349321	0	0.231521	C(c1ccc(cc1)c1ccccc1)Oc1ccc(cn1)C(F)(F)F
F10225344	CBK069271	Enzymatic	Absorbance	5e-06	0.042127	0	0.231521	C(Cn1c(CN2CCN(CC2)c2ccccc2)nnn1)c1ccccc1
AA2935157	CBK091413	Enzymatic	Absorbance	5e-06	0.0223254	0	0.231521	COc1ccc(cc1)N1CCN(CC1)C(CCC(c1cccs1)=O)=O
E40341020	CBK045467	Enzymatic	Absorbance	5e-06	0.0447038	0	0.231521	[H]N(C1CCN(CC1)C(=O)OCC)S(Cc1ccccc1[N+]([O-])=O)(=O)=O
AC8058001	CBK132879	Enzymatic	Absorbance	5e-06	-0.00800449	0	0.231521	CCc1cc(NC[C@H](CO)O)nc(c2cc(c(c(c2)F)F)F)n1
F10200693	CBK043962	Enzymatic	Absorbance	5e-06	0.119564	0	0.231521	Cc1cccc(c1NC(N1CCC(CC1)Cc1ccccc1)=O)C(C)(C)C
AC2450035	CBK144465	Enzymatic	Absorbance	5e-06	-0.0617838	0	0.231521	Cc1cc(CC(N2CCN(CC2)C(c2ccco2)=O)=O)on1
F10201046	CBK044314	Enzymatic	Absorbance	5e-06	0.0728838	0	0.231521	CC(c1ccc(cc1)S(NCc1ccc(cc1)C(F)(F)F)(=O)=O)=O
281641001	CBK003645	Enzymatic	Absorbance	5e-06	-0.00631166	0	0.231521	CCC1CN(CCN1c1cncc(n1)[Cl])Cc1ccccc1
AC2241500	CBK134909	Enzymatic	Absorbance	5e-06	-0.0581056	0	0.231521	Cc1ccc2C=C(CN(CCN(C)C)C(Nc3ccccc3)=S)C(Nc2c1)=O
176254005	CBK018435	Enzymatic	Absorbance	5e-06	0.000263819	0	0.231521	C1CCN(CC1)Cc1cc(c2ccc(c(c2)[Cl])[Cl])on1
309953018	CBK023855	Enzymatic	Absorbance	5e-06	0.0427998	0	0.231521	Cc1nc(Nc2ccc(cc2)[Cl])nc(n1)N1CCN(C)CC1
276099386	CBK002914	Enzymatic	Absorbance	5e-06	0.00994884	0	0.231521	CC1=CC(=O)Oc2cc(ccc12)Sc1cccc(c1C#N)C(F)(F)F
AA0378172	CBK115838	Enzymatic	Absorbance	5e-06	-0.056557	0	0.231521	C(COc1nccc(C(F)(F)F)n1)Oc1ccc(cc1)[Cl]
F12211025	CBK066829	Enzymatic	Absorbance	5e-06	-0.0134757	0	0.231521	CCOC(c1c(C)c(C(Nc2cccc(c2)[N+]([O-])=O)=O)sc1N)=O
[truncated: 15,915 more rows]

## Sheet: 3 Conc. Validation
Compound batch	Compound id	Assay type	Detection type	Concentration (M)	Inhibition	Structure
AA0811088	CBK081201	Enzymatic	Absorbance	4e-05	0.975838	C1COc2ccc(cc2OC1)c1cc2c(cccn2)nc1N
AA0811088	CBK081201	Enzymatic	Absorbance	1e-05	0.667851	C1COc2ccc(cc2OC1)c1cc2c(cccn2)nc1N
AA0811088	CBK081201	Enzymatic	Absorbance	2.5e-06	0.0509966	C1COc2ccc(cc2OC1)c1cc2c(cccn2)nc1N
AA0814088	CBK081299	Enzymatic	Absorbance	4e-05	0.965193	C1COc2ccc(cc2OC1)c1cc2c(cccn2)nc1O
AA0814088	CBK081299	Enzymatic	Absorbance	1e-05	0.654264	C1COc2ccc(cc2OC1)c1cc2c(cccn2)nc1O
AA0814088	CBK081299	Enzymatic	Absorbance	2.5e-06	0.131557	C1COc2ccc(cc2OC1)c1cc2c(cccn2)nc1O
AA0812073	CBK081239	Enzymatic	Absorbance	4e-05	0.9717	CCNC(Nc1c(cc2c(cccn2)n1)c1ccccc1)=O
AA0812073	CBK081239	Enzymatic	Absorbance	1e-05	0.719612	CCNC(Nc1c(cc2c(cccn2)n1)c1ccccc1)=O
AA0812073	CBK081239	Enzymatic	Absorbance	2.5e-06	0.0921297	CCNC(Nc1c(cc2c(cccn2)n1)c1ccccc1)=O
305028104	CBK027717	Enzymatic	Absorbance	4e-05	1.02361	C1COC(CN)c2ccccc12
305028104	CBK027717	Enzymatic	Absorbance	1e-05	0.90134	C1COC(CN)c2ccccc12
305028104	CBK027717	Enzymatic	Absorbance	2.5e-06	0.398267	C1COC(CN)c2ccccc12
AA8000001	CBK074238	Enzymatic	Absorbance	4e-05	1.03077	CCCN1C(c2ccccc2OC(F)(F)F)=NNC1=O
AA8000001	CBK074238	Enzymatic	Absorbance	1e-05	0.967527	CCCN1C(c2ccccc2OC(F)(F)F)=NNC1=O
AA8000001	CBK074238	Enzymatic	Absorbance	2.5e-06	0.170348	CCCN1C(c2ccccc2OC(F)(F)F)=NNC1=O
AB3818036	CBK116374	Enzymatic	Absorbance	4e-05	0.954365	Cc1ccc(C)n1c1ccc(CC(O)=O)cc1
AB3818036	CBK116374	Enzymatic	Absorbance	1e-05	0.819695	Cc1ccc(C)n1c1ccc(CC(O)=O)cc1
AB3818036	CBK116374	Enzymatic	Absorbance	2.5e-06	0.27769	Cc1ccc(C)n1c1ccc(CC(O)=O)cc1
176232015	CBK012702	Enzymatic	Absorbance	4e-05	0.918665	COc1ccc(cc1OC)C1N(C(CS1(=O)=O)=O)N1C(CC(NC1=O)=O)=O
176232015	CBK012702	Enzymatic	Absorbance	1e-05	0.980545	COc1ccc(cc1OC)C1N(C(CS1(=O)=O)=O)N1C(CC(NC1=O)=O)=O
176232015	CBK012702	Enzymatic	Absorbance	2.5e-06	0.889291	COc1ccc(cc1OC)C1N(C(CS1(=O)=O)=O)N1C(CC(NC1=O)=O)=O
315541155	CBK046297C	Enzymatic	Absorbance	4e-05	0.989201	CC(C)(C)c1ccc(cc1)NC(N(CCN)Cc1c[nH]c(c2ccccc2)n1)=O
315541155	CBK046297C	Enzymatic	Absorbance	1e-05	0.979404	CC(C)(C)c1ccc(cc1)NC(N(CCN)Cc1c[nH]c(c2ccccc2)n1)=O
315541155	CBK046297C	Enzymatic	Absorbance	2.5e-06	0.891602	CC(C)(C)c1ccc(cc1)NC(N(CCN)Cc1c[nH]c(c2ccccc2)n1)=O
197561001	CBK001858	Enzymatic	Absorbance	4e-05	0.986213	COC1C(=CC(=O)OC1(CCc1ccco1)CCc1ccco1)O
197561001	CBK001858	Enzymatic	Absorbance	1e-05	0.837465	COC1C(=CC(=O)OC1(CCc1ccco1)CCc1ccco1)O
197561001	CBK001858	Enzymatic	Absorbance	2.5e-06	0.237447	COC1C(=CC(=O)OC1(CCc1ccco1)CCc1ccco1)O
AA0378174	CBK116625	Enzymatic	Absorbance	4e-05	0.592742	C(COc1nccc(C(F)(F)F)n1)c1c[nH]c2ccccc12
AA0378174	CBK116625	Enzymatic	Absorbance	1e-05	0.357751	C(COc1nccc(C(F)(F)F)n1)c1c[nH]c2ccccc12
AA0378174	CBK116625	Enzymatic	Absorbance	2.5e-06	0.0314847	C(COc1nccc(C(F)(F)F)n1)c1c[nH]c2ccccc12
F44421002	CBK061639T	Enzymatic	Absorbance	4e-05	0.975953	CCN(Cc1ccncc1)C(CC1CCCCC1)c1ccccc1
F44421002	CBK061639T	Enzymatic	Absorbance	1e-05	0.606977	CCN(Cc1ccncc1)C(CC1CCCCC1)c1ccccc1
F44421002	CBK061639T	Enzymatic	Absorbance	2.5e-06	0.31524	CCN(Cc1ccncc1)C(CC1CCCCC1)c1ccccc1
176237136	CBK024211C	Enzymatic	Absorbance	4e-05	1.06736	COc1ccc(cc1OCCN1C=CN=C(C1=O)N1CCNCC1)N
176237136	CBK024211C	Enzymatic	Absorbance	1e-05	0.781165	COc1ccc(cc1OCCN1C=CN=C(C1=O)N1CCNCC1)N
176237136	CBK024211C	Enzymatic	Absorbance	2.5e-06	0.351064	COc1ccc(cc1OCCN1C=CN=C(C1=O)N1CCNCC1)N
E59330064	CBK067533	Enzymatic	Absorbance	4e-05	0.954003	c1cc(cc(c1)S(Nc1ncc([N+]([O-])=O)s1)(=O)=O)C(F)(F)F
E59330064	CBK067533	Enzymatic	Absorbance	1e-05	0.880951	c1cc(cc(c1)S(Nc1ncc([N+]([O-])=O)s1)(=O)=O)C(F)(F)F
E59330064	CBK067533	Enzymatic	Absorbance	2.5e-06	0.313626	c1cc(cc(c1)S(Nc1ncc([N+]([O-])=O)s1)(=O)=O)C(F)(F)F
E59330070	CBK067535	Enzymatic	Absorbance	4e-05	0.462705	c1ccc(cc1)Oc1ccc(cc1)S(Nc1ncc([N+]([O-])=O)s1)(=O)=O
E59330070	CBK067535	Enzymatic	Absorbance	1e-05	-0.072002	c1ccc(cc1)Oc1ccc(cc1)S(Nc1ncc([N+]([O-])=O)s1)(=O)=O
E59330070	CBK067535	Enzymatic	Absorbance	2.5e-06	-0.000584616	c1ccc(cc1)Oc1ccc(cc1)S(Nc1ncc([N+]([O-])=O)s1)(=O)=O
E59330082	CBK067543	Enzymatic	Absorbance	4e-05	1.01012	c1conc1c1ccc(s1)S(Nc1ncc([N+]([O-])=O)s1)(=O)=O
E59330082	CBK067543	Enzymatic	Absorbance	1e-05	0.935499	c1conc1c1ccc(s1)S(Nc1ncc([N+]([O-])=O)s1)(=O)=O
E59330082	CBK067543	Enzymatic	Absorbance	2.5e-06	0.285907	c1conc1c1ccc(s1)S(Nc1ncc([N+]([O-])=O)s1)(=O)=O
E59300357	CBK067292	Enzymatic	Absorbance	4e-05	0.872424	c1cc(c2cc(NS(c3cc(C(O)=O)c(cc3F)[Cl])(=O)=O)[nH]n2)oc1
E59300357	CBK067292	Enzymatic	Absorbance	1e-05	0.496636	c1cc(c2cc(NS(c3cc(C(O)=O)c(cc3F)[Cl])(=O)=O)[nH]n2)oc1
E59300357	CBK067292	Enzymatic	Absorbance	2.5e-06	0.125045	c1cc(c2cc(NS(c3cc(C(O)=O)c(cc3F)[Cl])(=O)=O)[nH]n2)oc1
AB3818051	CBK116381	Enzymatic	Absorbance	4e-05	1.02544	Cc1ccc(C)n1c1ccc(c(c1)C(O)=O)O
AB3818051	CBK116381	Enzymatic	Absorbance	1e-05	1.01259	Cc1ccc(C)n1c1ccc(c(c1)C(O)=O)O
AB3818051	CBK116381	Enzymatic	Absorbance	2.5e-06	0.728767	Cc1ccc(C)n1c1ccc(c(c1)C(O)=O)O
AD0802003	CBK126465T	Enzymatic	Absorbance	4e-05	0.978248	C1CNCCC1Oc1ccc(cc1)c1cccc(c1)[N+]([O-])=O
AD0802003	CBK126465T	Enzymatic	Absorbance	1e-05	0.667699	C1CNCCC1Oc1ccc(cc1)c1cccc(c1)[N+]([O-])=O
AD0802003	CBK126465T	Enzymatic	Absorbance	2.5e-06	0.271461	C1CNCCC1Oc1ccc(cc1)c1cccc(c1)[N+]([O-])=O
305026421	CBK026482	Enzymatic	Absorbance	4e-05	0.96738	C1C=CC2C1C(C(O)=O)Nc1ccc(cc12)[Br]
305026421	CBK026482	Enzymatic	Absorbance	1e-05	0.941642	C1C=CC2C1C(C(O)=O)Nc1ccc(cc12)[Br]
305026421	CBK026482	Enzymatic	Absorbance	2.5e-06	0.0735354	C1C=CC2C1C(C(O)=O)Nc1ccc(cc12)[Br]
E91475001	CBK051078C	Enzymatic	Absorbance	4e-05	0.97497	C1CN(CCN1)c1cncc(n1)S(c1ccccc1)(=O)=O
E91475001	CBK051078C	Enzymatic	Absorbance	1e-05	0.691189	C1CN(CCN1)c1cncc(n1)S(c1ccccc1)(=O)=O
E91475001	CBK051078C	Enzymatic	Absorbance	2.5e-06	0.373739	C1CN(CCN1)c1cncc(n1)S(c1ccccc1)(=O)=O
AC6472001	CBK023880C	Enzymatic	Absorbance	4e-05	0.996208	CCN(CC)CCCNc1nc2ccc(cc2s1)O
AC6472001	CBK023880C	Enzymatic	Absorbance	1e-05	0.818164	CCN(CC)CCCNc1nc2ccc(cc2s1)O
AC6472001	CBK023880C	Enzymatic	Absorbance	2.5e-06	0.215741	CCN(CC)CCCNc1nc2ccc(cc2s1)O
E91433002	CBK042343C	Enzymatic	Absorbance	4e-05	0.853031	[H]N1CCN(CC1)c1c2c(csc2ccn1)S(Nc1ccc(cc1)C(C)C)(=O)=O
E91433002	CBK042343C	Enzymatic	Absorbance	1e-05	0.428746	[H]N1CCN(CC1)c1c2c(csc2ccn1)S(Nc1ccc(cc1)C(C)C)(=O)=O
E91433002	CBK042343C	Enzymatic	Absorbance	2.5e-06	0.192376	[H]N1CCN(CC1)c1c2c(csc2ccn1)S(Nc1ccc(cc1)C(C)C)(=O)=O
307595022	CBK004709	Enzymatic	Absorbance	4e-05	0.922724	[H]N(c1c(C(=O)OC)nc(c(n1)[Cl])[Cl])S(c1cccc(c1C)[Cl])(=O)=O
307595022	CBK004709	Enzymatic	Absorbance	1e-05	0.785948	[H]N(c1c(C(=O)OC)nc(c(n1)[Cl])[Cl])S(c1cccc(c1C)[Cl])(=O)=O
307595022	CBK004709	Enzymatic	Absorbance	2.5e-06	0.146965	[H]N(c1c(C(=O)OC)nc(c(n1)[Cl])[Cl])S(c1cccc(c1C)[Cl])(=O)=O
E59330075	CBK067539	Enzymatic	Absorbance	4e-05	0.950312	c1ccc(c(c1)S(Nc1ncc([N+]([O-])=O)s1)(=O)=O)[Br]
E59330075	CBK067539	Enzymatic	Absorbance	1e-05	0.820474	c1ccc(c(c1)S(Nc1ncc([N+]([O-])=O)s1)(=O)=O)[Br]
E59330075	CBK067539	Enzymatic	Absorbance	2.5e-06	0.313439	c1ccc(c(c1)S(Nc1ncc([N+]([O-])=O)s1)(=O)=O)[Br]
176230259	CBK012390	Enzymatic	Absorbance	4e-05	0.963477	CC1c2c(cc(nc2OC(C)=O)OC(C)=O)C(N1)=O
176230259	CBK012390	Enzymatic	Absorbance	1e-05	0.975025	CC1c2c(cc(nc2OC(C)=O)OC(C)=O)C(N1)=O
176230259	CBK012390	Enzymatic	Absorbance	2.5e-06	0.472726	CC1c2c(cc(nc2OC(C)=O)OC(C)=O)C(N1)=O
E59330084	CBK067545	Enzymatic	Absorbance	4e-05	1.0121	c1cc(sc1c1cc(C(F)(F)F)on1)S(Nc1ncc([N+]([O-])=O)s1)(=O)=O
E59330084	CBK067545	Enzymatic	Absorbance	1e-05	0.925669	c1cc(sc1c1cc(C(F)(F)F)on1)S(Nc1ncc([N+]([O-])=O)s1)(=O)=O
E59330084	CBK067545	Enzymatic	Absorbance	2.5e-06	0.318209	c1cc(sc1c1cc(C(F)(F)F)on1)S(Nc1ncc([N+]([O-])=O)s1)(=O)=O
F74801001	CBK063177	Enzymatic	Absorbance	4e-05	0.973147	C1CC2CC1CC2NC1=NC(C(Cc2ccc(cc2)O)S1)=O
F74801001	CBK063177	Enzymatic	Absorbance	1e-05	0.539869	C1CC2CC1CC2NC1=NC(C(Cc2ccc(cc2)O)S1)=O
F74801001	CBK063177	Enzymatic	Absorbance	2.5e-06	0.0194122	C1CC2CC1CC2NC1=NC(C(Cc2ccc(cc2)O)S1)=O
AC0721067	CBK014706T	Enzymatic	Absorbance	4e-05	0.960022	CC(C)(C(N1CC(C(C1)c1ccccc1)C(NCCN(Cc1ccccc1)S(C)(=O)=O)=O)=O)N
AC0721067	CBK014706T	Enzymatic	Absorbance	1e-05	0.862361	CC(C)(C(N1CC(C(C1)c1ccccc1)C(NCCN(Cc1ccccc1)S(C)(=O)=O)=O)=O)N
AC0721067	CBK014706T	Enzymatic	Absorbance	2.5e-06	0.367123	CC(C)(C(N1CC(C(C1)c1ccccc1)C(NCCN(Cc1ccccc1)S(C)(=O)=O)=O)=O)N
E59330081	CBK067542	Enzymatic	Absorbance	4e-05	0.91465	Cn1c(cc(c2ccc(s2)S(Nc2ncc([N+]([O-])=O)s2)(=O)=O)n1)C(F)(F)F
E59330081	CBK067542	Enzymatic	Absorbance	1e-05	0.878907	Cn1c(cc(c2ccc(s2)S(Nc2ncc([N+]([O-])=O)s2)(=O)=O)n1)C(F)(F)F
E59330081	CBK067542	Enzymatic	Absorbance	2.5e-06	0.134939	Cn1c(cc(c2ccc(s2)S(Nc2ncc([N+]([O-])=O)s2)(=O)=O)n1)C(F)(F)F
E59330077	CBK067541	Enzymatic	Absorbance	4e-05	0.945551	c1cc(c(cc1[Br])C(F)(F)F)S(Nc1ncc([N+]([O-])=O)s1)(=O)=O
E59330077	CBK067541	Enzymatic	Absorbance	1e-05	0.885265	c1cc(c(cc1[Br])C(F)(F)F)S(Nc1ncc([N+]([O-])=O)s1)(=O)=O
E59330077	CBK067541	Enzymatic	Absorbance	2.5e-06	0.277384	c1cc(c(cc1[Br])C(F)(F)F)S(Nc1ncc([N+]([O-])=O)s1)(=O)=O
E65385002	CBK059060C	Enzymatic	Absorbance	4e-05	0.955858	C1CN(CCN1)c1c2ccn(c2ccn1)S(c1c(cccc1[Cl])[Cl])(=O)=O
E65385002	CBK059060C	Enzymatic	Absorbance	1e-05	0.733481	C1CN(CCN1)c1c2ccn(c2ccn1)S(c1c(cccc1[Cl])[Cl])(=O)=O
E65385002	CBK059060C	Enzymatic	Absorbance	2.5e-06	0.218379	C1CN(CCN1)c1c2ccn(c2ccn1)S(c1c(cccc1[Cl])[Cl])(=O)=O
E27218006	CBK036391T	Enzymatic	Absorbance	4e-05	0.654716	C1CN(CCC1CN)c1cc(c2c(c(cs2)C(NCc2cccc(c2F)F)=O)n1)C(F)(F)F
E27218006	CBK036391T	Enzymatic	Absorbance	1e-05	0.34537	C1CN(CCC1CN)c1cc(c2c(c(cs2)C(NCc2cccc(c2F)F)=O)n1)C(F)(F)F
E27218006	CBK036391T	Enzymatic	Absorbance	2.5e-06	0.0568517	C1CN(CCC1CN)c1cc(c2c(c(cs2)C(NCc2cccc(c2F)F)=O)n1)C(F)(F)F
F22034001	CBK059230C	Enzymatic	Absorbance	4e-05	0.724681	C1CN(CCN1c1ccncc1)c1cncc(c2ccc(cc2)OC(F)(F)F)n1
F22034001	CBK059230C	Enzymatic	Absorbance	1e-05	0.265368	C1CN(CCN1c1ccncc1)c1cncc(c2ccc(cc2)OC(F)(F)F)n1
F22034001	CBK059230C	Enzymatic	Absorbance	2.5e-06	0.152918	C1CN(CCN1c1ccncc1)c1cncc(c2ccc(cc2)OC(F)(F)F)n1
315165012	CBK039068	Enzymatic	Absorbance	4e-05	0.959655	[H]N(c1c(ccs1)C(=O)OC)S(c1cc(c(cc1F)[Br])F)(=O)=O
315165012	CBK039068	Enzymatic	Absorbance	1e-05	0.762957	[H]N(c1c(ccs1)C(=O)OC)S(c1cc(c(cc1F)[Br])F)(=O)=O
315165012	CBK039068	Enzymatic	Absorbance	2.5e-06	0.139944	[H]N(c1c(ccs1)C(=O)OC)S(c1cc(c(cc1F)[Br])F)(=O)=O
315160013	CBK039062	Enzymatic	Absorbance	4e-05	0.903454	[H]N(c1c(ccs1)C(=O)OC)S(c1cc(sc1[Cl])[Cl])(=O)=O
315160013	CBK039062	Enzymatic	Absorbance	1e-05	0.626682	[H]N(c1c(ccs1)C(=O)OC)S(c1cc(sc1[Cl])[Cl])(=O)=O
315160013	CBK039062	Enzymatic	Absorbance	2.5e-06	0.123044	[H]N(c1c(ccs1)C(=O)OC)S(c1cc(sc1[Cl])[Cl])(=O)=O
AA3030331	CBK076468	Enzymatic	Absorbance	4e-05	0.907493	CS(Nc1c(cc(cn1)c1ccco1)C(NCc1nc2ccccc2[nH]1)=O)(=O)=O
AA3030331	CBK076468	Enzymatic	Absorbance	1e-05	0.574733	CS(Nc1c(cc(cn1)c1ccco1)C(NCc1nc2ccccc2[nH]1)=O)(=O)=O
AA3030331	CBK076468	Enzymatic	Absorbance	2.5e-06	0.0517231	CS(Nc1c(cc(cn1)c1ccco1)C(NCc1nc2ccccc2[nH]1)=O)(=O)=O
AA5173103	CBK112584	Enzymatic	Absorbance	4e-05	0.912762	C1C=CC2C1C(C(O)=O)Nc1ccc(cc12)NC(c1ccc(cc1[Cl])[Cl])=O
AA5173103	CBK112584	Enzymatic	Absorbance	1e-05	0.717273	C1C=CC2C1C(C(O)=O)Nc1ccc(cc12)NC(c1ccc(cc1[Cl])[Cl])=O
AA5173103	CBK112584	Enzymatic	Absorbance	2.5e-06	-0.0268394	C1C=CC2C1C(C(O)=O)Nc1ccc(cc12)NC(c1ccc(cc1[Cl])[Cl])=O
AA3030375	CBK076512	Enzymatic	Absorbance	4e-05	0.911377	CS(Nc1c(cc(cn1)c1ccco1)C(Nc1ccon1)=O)(=O)=O
AA3030375	CBK076512	Enzymatic	Absorbance	1e-05	0.803739	CS(Nc1c(cc(cn1)c1ccco1)C(Nc1ccon1)=O)(=O)=O
AA3030375	CBK076512	Enzymatic	Absorbance	2.5e-06	0.324152	CS(Nc1c(cc(cn1)c1ccco1)C(Nc1ccon1)=O)(=O)=O
315190052	CBK042304	Enzymatic	Absorbance	4e-05	0.837171	[H]N(c1c(ccs1)C(Nc1ccc(cc1)F)=O)S(C=Cc1ccccc1)(=O)=O
315190052	CBK042304	Enzymatic	Absorbance	1e-05	0.676062	[H]N(c1c(ccs1)C(Nc1ccc(cc1)F)=O)S(C=Cc1ccccc1)(=O)=O
315190052	CBK042304	Enzymatic	Absorbance	2.5e-06	0.0500256	[H]N(c1c(ccs1)C(Nc1ccc(cc1)F)=O)S(C=Cc1ccccc1)(=O)=O
315190045	CBK042297	Enzymatic	Absorbance	4e-05	0.812301	[H]N(c1c(ccs1)C(Nc1ccc(cc1)F)=O)S(c1ccc2ccccc2c1)(=O)=O
315190045	CBK042297	Enzymatic	Absorbance	1e-05	0.71649	[H]N(c1c(ccs1)C(Nc1ccc(cc1)F)=O)S(c1ccc2ccccc2c1)(=O)=O
315190045	CBK042297	Enzymatic	Absorbance	2.5e-06	0.0635367	[H]N(c1c(ccs1)C(Nc1ccc(cc1)F)=O)S(c1ccc2ccccc2c1)(=O)=O
315190051	CBK042303	Enzymatic	Absorbance	4e-05	0.873386	[H]N(c1c(ccs1)C(Nc1ccc(cc1)F)=O)S(Cc1ccccc1)(=O)=O
315190051	CBK042303	Enzymatic	Absorbance	1e-05	0.681653	[H]N(c1c(ccs1)C(Nc1ccc(cc1)F)=O)S(Cc1ccccc1)(=O)=O
315190051	CBK042303	Enzymatic	Absorbance	2.5e-06	0.169127	[H]N(c1c(ccs1)C(Nc1ccc(cc1)F)=O)S(Cc1ccccc1)(=O)=O
AA3030432	CBK076569	Enzymatic	Absorbance	4e-05	0.916396	CS(Nc1c(cc(cn1)c1ccco1)C(NCCc1c[nH]c2ccccc12)=O)(=O)=O
AA3030432	CBK076569	Enzymatic	Absorbance	1e-05	0.479913	CS(Nc1c(cc(cn1)c1ccco1)C(NCCc1c[nH]c2ccccc12)=O)(=O)=O
AA3030432	CBK076569	Enzymatic	Absorbance	2.5e-06	0.0810733	CS(Nc1c(cc(cn1)c1ccco1)C(NCCc1c[nH]c2ccccc12)=O)(=O)=O
AA3054663	CBK087244	Enzymatic	Absorbance	4e-05	0.968981	CNC(C(C(c1ccccc1)=O)Oc1ccccc1)c1ccc(cc1)[Cl]
AA3054663	CBK087244	Enzymatic	Absorbance	1e-05	0.725949	CNC(C(C(c1ccccc1)=O)Oc1ccccc1)c1ccc(cc1)[Cl]
AA3054663	CBK087244	Enzymatic	Absorbance	2.5e-06	0.190665	CNC(C(C(c1ccccc1)=O)Oc1ccccc1)c1ccc(cc1)[Cl]
AA3055403	CBK087955	Enzymatic	Absorbance	4e-05	0.919267	C(c1ccc(cc1)F)=NNC(c1cccc(c1)[Cl])=O
AA3055403	CBK087955	Enzymatic	Absorbance	1e-05	0.51463	C(c1ccc(cc1)F)=NNC(c1cccc(c1)[Cl])=O
AA3055403	CBK087955	Enzymatic	Absorbance	2.5e-06	-0.048111	C(c1ccc(cc1)F)=NNC(c1cccc(c1)[Cl])=O
176253233	CBK018359	Enzymatic	Absorbance	4e-05	0.976195	CC(=O)OC1CCn2c3ccc(cc3nc12)[Cl]
176253233	CBK018359	Enzymatic	Absorbance	1e-05	0.967348	CC(=O)OC1CCn2c3ccc(cc3nc12)[Cl]
176253233	CBK018359	Enzymatic	Absorbance	2.5e-06	0.76714	CC(=O)OC1CCn2c3ccc(cc3nc12)[Cl]
176272550	CBK041529	Enzymatic	Absorbance	4e-05	0.985065	CC12CC3CC(C)(C1)CC(C3)(C2)N
176272550	CBK041529	Enzymatic	Absorbance	1e-05	0.95374	CC12CC3CC(C)(C1)CC(C3)(C2)N
176272550	CBK041529	Enzymatic	Absorbance	2.5e-06	0.463061	CC12CC3CC(C)(C1)CC(C3)(C2)N
176272406	CBK041408G	Enzymatic	Absorbance	4e-05	0.96059	C1C([C@@H]1c1ccccc1)N
176272406	CBK041408G	Enzymatic	Absorbance	1e-05	0.817239	C1C([C@@H]1c1ccccc1)N
176272406	CBK041408G	Enzymatic	Absorbance	2.5e-06	0.277877	C1C([C@@H]1c1ccccc1)N
176272488	CBK041481	Enzymatic	Absorbance	4e-05	0.829425	C1=C(c2ccccc2)Oc2ccc(c(c2C1=O)O)O
176272488	CBK041481	Enzymatic	Absorbance	1e-05	0.583441	C1=C(c2ccccc2)Oc2ccc(c(c2C1=O)O)O
176272488	CBK041481	Enzymatic	Absorbance	2.5e-06	0.0941983	C1=C(c2ccccc2)Oc2ccc(c(c2C1=O)O)O
176272509	CBK041500N	Enzymatic	Absorbance	4e-05	1.00508	CC(=O)OCC1CSC2[C@@H](C(N2C=1C([O-])=O)=O)NC(CCCC(C(O)=O)N)=O
176272509	CBK041500N	Enzymatic	Absorbance	1e-05	0.813026	CC(=O)OCC1CSC2[C@@H](C(N2C=1C([O-])=O)=O)NC(CCCC(C(O)=O)N)=O
176272509	CBK041500N	Enzymatic	Absorbance	2.5e-06	0.255871	CC(=O)OCC1CSC2[C@@H](C(N2C=1C([O-])=O)=O)NC(CCCC(C(O)=O)N)=O
176212108	CBK006237	Enzymatic	Absorbance	4e-05	0.921807	CC(=Cc1ccc(C=C(C)[N+]([O-])=O)cc1)[N+]([O-])=O
176212108	CBK006237	Enzymatic	Absorbance	1e-05	0.69504	CC(=Cc1ccc(C=C(C)[N+]([O-])=O)cc1)[N+]([O-])=O
176212108	CBK006237	Enzymatic	Absorbance	2.5e-06	-0.0234538	CC(=Cc1ccc(C=C(C)[N+]([O-])=O)cc1)[N+]([O-])=O
AA3055409	CBK087961	Enzymatic	Absorbance	4e-05	0.883269	CC(CC(Nc1ccc2c(c1)OCCO2)=O)=NNC(c1ccccc1[Cl])=O
AA3055409	CBK087961	Enzymatic	Absorbance	1e-05	0.498398	CC(CC(Nc1ccc2c(c1)OCCO2)=O)=NNC(c1ccccc1[Cl])=O
AA3055409	CBK087961	Enzymatic	Absorbance	2.5e-06	-0.024719	CC(CC(Nc1ccc2c(c1)OCCO2)=O)=NNC(c1ccccc1[Cl])=O
176272372	CBK041374G	Enzymatic	Absorbance	4e-05	0.948617	C1CCN2C[C@@H]3C[C@@H](CN4CCCC[C@H]34)[C@@H]2C1
176272372	CBK041374G	Enzymatic	Absorbance	1e-05	0.914494	C1CCN2C[C@@H]3C[C@@H](CN4CCCC[C@H]34)[C@@H]2C1
176272372	CBK041374G	Enzymatic	Absorbance	2.5e-06	0.615013	C1CCN2C[C@@H]3C[C@@H](CN4CCCC[C@H]34)[C@@H]2C1
AA3054589	CBK087173	Enzymatic	Absorbance	4e-05	0.95832	CNC(C(c1ccccc1)OC)C(c1ccccc1)=O
AA3054589	CBK087173	Enzymatic	Absorbance	1e-05	0.659371	CNC(C(c1ccccc1)OC)C(c1ccccc1)=O
AA3054589	CBK087173	Enzymatic	Absorbance	2.5e-06	0.194626	CNC(C(c1ccccc1)OC)C(c1ccccc1)=O
176272487	CBK041480	Enzymatic	Absorbance	4e-05	0.77315	C1=C(c2ccccc2)Oc2cc(cc(c2C1=O)O)O
176272487	CBK041480	Enzymatic	Absorbance	1e-05	0.456187	C1=C(c2ccccc2)Oc2cc(cc(c2C1=O)O)O
176272487	CBK041480	Enzymatic	Absorbance	2.5e-06	0.0461834	C1=C(c2ccccc2)Oc2cc(cc(c2C1=O)O)O
AA3055501	CBK088050	Enzymatic	Absorbance	4e-05	0.983807	Cc1ccc(cc1S(Nc1cc2ccccc2nc1)(=O)=O)S(c1ccc(cc1)[Cl])(=O)=O
AA3055501	CBK088050	Enzymatic	Absorbance	1e-05	0.576913	Cc1ccc(cc1S(Nc1cc2ccccc2nc1)(=O)=O)S(c1ccc(cc1)[Cl])(=O)=O
AA3055501	CBK088050	Enzymatic	Absorbance	2.5e-06	0.0826741	Cc1ccc(cc1S(Nc1cc2ccccc2nc1)(=O)=O)S(c1ccc(cc1)[Cl])(=O)=O
AA3054691	CBK087271	Enzymatic	Absorbance	4e-05	0.951478	CC(C)NCC(COCCOc1ccc(cc1)[Cl])O
AA3054691	CBK087271	Enzymatic	Absorbance	1e-05	0.551957	CC(C)NCC(COCCOc1ccc(cc1)[Cl])O
AA3054691	CBK087271	Enzymatic	Absorbance	2.5e-06	0.208243	CC(C)NCC(COCCOc1ccc(cc1)[Cl])O
AA3054692	CBK087272	Enzymatic	Absorbance	4e-05	0.896079	Cc1ccc(cc1)C(C(C(c1ccccc1)NC)OC)=O
AA3054692	CBK087272	Enzymatic	Absorbance	1e-05	0.559894	Cc1ccc(cc1)C(C(C(c1ccccc1)NC)OC)=O
AA3054692	CBK087272	Enzymatic	Absorbance	2.5e-06	0.165526	Cc1ccc(cc1)C(C(C(c1ccccc1)NC)OC)=O
176272780	CBK041727	Enzymatic	Absorbance	4e-05	0.952725	CC1CCC(CC1)NC(N(CC[Cl])N=O)=O
176272780	CBK041727	Enzymatic	Absorbance	1e-05	0.926056	CC1CCC(CC1)NC(N(CC[Cl])N=O)=O
176272780	CBK041727	Enzymatic	Absorbance	2.5e-06	0.422752	CC1CCC(CC1)NC(N(CC[Cl])N=O)=O
176272683	CBK041639C	Enzymatic	Absorbance	4e-05	0.913936	C[N+](C)(C)CC([O-])=O
176272683	CBK041639C	Enzymatic	Absorbance	1e-05	0.487258	C[N+](C)(C)CC([O-])=O
176272683	CBK041639C	Enzymatic	Absorbance	2.5e-06	0.170706	C[N+](C)(C)CC([O-])=O
176272938	CBK041868	Enzymatic	Absorbance	4e-05	0.851502	C1=C(c2ccccc2)Oc2cc(c(c(c2C1=O)O)O)O
176272938	CBK041868	Enzymatic	Absorbance	1e-05	0.860285	C1=C(c2ccccc2)Oc2cc(c(c(c2C1=O)O)O)O
176272938	CBK041868	Enzymatic	Absorbance	2.5e-06	0.164892	C1=C(c2ccccc2)Oc2cc(c(c(c2C1=O)O)O)O
AA3054682	CBK087262	Enzymatic	Absorbance	4e-05	1.01666	CNC(C(c1ccc(cc1)[Cl])Oc1ccccc1)C(c1ccccc1)=O
AA3054682	CBK087262	Enzymatic	Absorbance	1e-05	0.847672	CNC(C(c1ccc(cc1)[Cl])Oc1ccccc1)C(c1ccccc1)=O
AA3054682	CBK087262	Enzymatic	Absorbance	2.5e-06	0.329573	CNC(C(c1ccc(cc1)[Cl])Oc1ccccc1)C(c1ccccc1)=O
AA3054932	CBK087501	Enzymatic	Absorbance	4e-05	1.00549	Cc1cc(C)n(c2nc(nc(n2)n2c(C)cc(C)n2)N(c2ccccc2)c2ccccc2)n1
AA3054932	CBK087501	Enzymatic	Absorbance	1e-05	0.731468	Cc1cc(C)n(c2nc(nc(n2)n2c(C)cc(C)n2)N(c2ccccc2)c2ccccc2)n1
AA3054932	CBK087501	Enzymatic	Absorbance	2.5e-06	0.00419868	Cc1cc(C)n(c2nc(nc(n2)n2c(C)cc(C)n2)N(c2ccccc2)c2ccccc2)n1
AA3054892	CBK087461	Enzymatic	Absorbance	4e-05	0.949324	c1ccc(cc1)c1csc(NS(c2ccc(cc2)[Cl])(=O)=O)n1
AA3054892	CBK087461	Enzymatic	Absorbance	1e-05	0.608208	c1ccc(cc1)c1csc(NS(c2ccc(cc2)[Cl])(=O)=O)n1
AA3054892	CBK087461	Enzymatic	Absorbance	2.5e-06	0.129947	c1ccc(cc1)c1csc(NS(c2ccc(cc2)[Cl])(=O)=O)n1
176272204	CBK042002	Enzymatic	Absorbance	4e-05	0.913417	C([C@@H]1[C@H]([C@@H]([C@H]([C@H](O)O1)N)O)O)O
176272204	CBK042002	Enzymatic	Absorbance	1e-05	0.547422	C([C@@H]1[C@H]([C@@H]([C@H]([C@H](O)O1)N)O)O)O
176272204	CBK042002	Enzymatic	Absorbance	2.5e-06	0.183814	C([C@@H]1[C@H]([C@@H]([C@H]([C@H](O)O1)N)O)O)O
176272498	CBK041490	Enzymatic	Absorbance	4e-05	0.642799	C[C@H]1[C@@H]([C@H]([C@H]([C@@H](O1)O[C@@H]1[C@H]([C@@H]([C@@H](CO)O[C@@H]1Oc1cc(c2C(C[C@@H](c3ccc(cc3)O)Oc2c1)=O)O)O)O)O)O)O
176272498	CBK041490	Enzymatic	Absorbance	1e-05	0.388772	C[C@H]1[C@@H]([C@H]([C@H]([C@@H](O1)O[C@@H]1[C@H]([C@@H]([C@@H](CO)O[C@@H]1Oc1cc(c2C(C[C@@H](c3ccc(cc3)O)Oc2c1)=O)O)O)O)O)O)O
176272498	CBK041490	Enzymatic	Absorbance	2.5e-06	0.0457576	C[C@H]1[C@@H]([C@H]([C@H]([C@@H](O1)O[C@@H]1[C@H]([C@@H]([C@@H](CO)O[C@@H]1Oc1cc(c2C(C[C@@H](c3ccc(cc3)O)Oc2c1)=O)O)O)O)O)O)O
AA3054680	CBK087260	Enzymatic	Absorbance	4e-05	0.971298	CNC(C(c1ccc(cc1)[Br])Oc1ccccc1)C(c1ccccc1)=O
AA3054680	CBK087260	Enzymatic	Absorbance	1e-05	0.885754	CNC(C(c1ccc(cc1)[Br])Oc1ccccc1)C(c1ccccc1)=O
AA3054680	CBK087260	Enzymatic	Absorbance	2.5e-06	0.135129	CNC(C(c1ccc(cc1)[Br])Oc1ccccc1)C(c1ccccc1)=O
176272169	CBK042015C	Enzymatic	Absorbance	4e-05	0.746161	C[C@H]([C@@H](c1ccccc1)O)NC
176272169	CBK042015C	Enzymatic	Absorbance	1e-05	0.275675	C[C@H]([C@@H](c1ccccc1)O)NC
176272169	CBK042015C	Enzymatic	Absorbance	2.5e-06	0.155405	C[C@H]([C@@H](c1ccccc1)O)NC
176234099	CBK013348	Enzymatic	Absorbance	4e-05	0.918483	Cc1cccnc1NS(c1ccc(C#Cc2cc(C(O)=O)c3c(c2)cc(c2ccc(cc2)S(Nc2c(C)cccn2)(=O)=O)o3)cc1)(=O)=O
176234099	CBK013348	Enzymatic	Absorbance	1e-05	0.739784	Cc1cccnc1NS(c1ccc(C#Cc2cc(C(O)=O)c3c(c2)cc(c2ccc(cc2)S(Nc2c(C)cccn2)(=O)=O)o3)cc1)(=O)=O
176234099	CBK013348	Enzymatic	Absorbance	2.5e-06	0.0337504	Cc1cccnc1NS(c1ccc(C#Cc2cc(C(O)=O)c3c(c2)cc(c2ccc(cc2)S(Nc2c(C)cccn2)(=O)=O)o3)cc1)(=O)=O
176272010	CBK042070	Enzymatic	Absorbance	4e-05	0.974073	CC(C1C(C=C2C(C)(C1=O)c1c(c(C)c(c(C(C)=O)c1O2)O)O)=O)=O
176272010	CBK042070	Enzymatic	Absorbance	1e-05	0.806148	CC(C1C(C=C2C(C)(C1=O)c1c(c(C)c(c(C(C)=O)c1O2)O)O)=O)=O
176272010	CBK042070	Enzymatic	Absorbance	2.5e-06	0.238957	CC(C1C(C=C2C(C)(C1=O)c1c(c(C)c(c(C(C)=O)c1O2)O)O)=O)=O
176272158	CBK042008	Enzymatic	Absorbance	4e-05	1.01684	C1C=CC=[N+](C1=S)[O-]..[Zn]..[O-]N1C=CC=CC1=S
176272158	CBK042008	Enzymatic	Absorbance	1e-05	1.01446	C1C=CC=[N+](C1=S)[O-]..[Zn]..[O-]N1C=CC=CC1=S
176272158	CBK042008	Enzymatic	Absorbance	2.5e-06	0.236547	C1C=CC=[N+](C1=S)[O-]..[Zn]..[O-]N1C=CC=CC1=S
176272711	CBK027966C	Enzymatic	Absorbance	4e-05	1.02687	CN(Cc1cc(cc(c1N)[Br])[Br])C1CCCCC1
176272711	CBK027966C	Enzymatic	Absorbance	1e-05	0.683528	CN(Cc1cc(cc(c1N)[Br])[Br])C1CCCCC1
176272711	CBK027966C	Enzymatic	Absorbance	2.5e-06	0.264944	CN(Cc1cc(cc(c1N)[Br])[Br])C1CCCCC1
176272821	CBK041767C	Enzymatic	Absorbance	4e-05	0.952687	CC(CN1c2ccccc2Sc2cccnc12)N(C)C
176272821	CBK041767C	Enzymatic	Absorbance	1e-05	0.573411	CC(CN1c2ccccc2Sc2cccnc12)N(C)C
176272821	CBK041767C	Enzymatic	Absorbance	2.5e-06	0.24561	CC(CN1c2ccccc2Sc2cccnc12)N(C)C
176272794	CBK041740F	Enzymatic	Absorbance	4e-05	0.757126	C1CCN(C1)CC#CCN1CCCC1=O
176272794	CBK041740F	Enzymatic	Absorbance	1e-05	0.325117	C1CCN(C1)CC#CCN1CCCC1=O
176272794	CBK041740F	Enzymatic	Absorbance	2.5e-06	0.0547103	C1CCN(C1)CC#CCN1CCCC1=O
AA3055154	CBK087713	Enzymatic	Absorbance	4e-05	0.829971	CCCS(c1c(c2ccccn2c1C(c1ccc(cc1)OC)=O)S(CCC)(=O)=O)(=O)=O
AA3055154	CBK087713	Enzymatic	Absorbance	1e-05	0.398566	CCCS(c1c(c2ccccn2c1C(c1ccc(cc1)OC)=O)S(CCC)(=O)=O)(=O)=O
AA3055154	CBK087713	Enzymatic	Absorbance	2.5e-06	0.156974	CCCS(c1c(c2ccccn2c1C(c1ccc(cc1)OC)=O)S(CCC)(=O)=O)(=O)=O
176272590	CBK041559G	Enzymatic	Absorbance	4e-05	0.91217	CCC(=O)O[C@@H]1[C@H](C[C@@H](C)O[C@H]1O[C@@H]1[C@@H](C)[C@@H]([C@@H](C)C(=O)O[C@H](CC)[C@](C)([C@@H]([C@@H](C)C([C@H](C)C[C@@]1(C)O)=O)O)O)O[C@H]1C[C@](C)([C@H]([C@H](C)O1)O)OC)N(C)C
176272590	CBK041559G	Enzymatic	Absorbance	1e-05	0.627088	CCC(=O)O[C@@H]1[C@H](C[C@@H](C)O[C@H]1O[C@@H]1[C@@H](C)[C@@H]([C@@H](C)C(=O)O[C@H](CC)[C@](C)([C@@H]([C@@H](C)C([C@H](C)C[C@@]1(C)O)=O)O)O)O[C@H]1C[C@](C)([C@H]([C@H](C)O1)O)OC)N(C)C
176272590	CBK041559G	Enzymatic	Absorbance	2.5e-06	0.184572	CCC(=O)O[C@@H]1[C@H](C[C@@H](C)O[C@H]1O[C@@H]1[C@@H](C)[C@@H]([C@@H](C)C(=O)O[C@H](CC)[C@](C)([C@@H]([C@@H](C)C([C@H](C)C[C@@]1(C)O)=O)O)O)O[C@H]1C[C@](C)([C@H]([C@H](C)O1)O)OC)N(C)C
176272650	CBK041610	Enzymatic	Absorbance	4e-05	0.95033	N..[Pt](..N)(..[Cl-])..[Cl-]
176272650	CBK041610	Enzymatic	Absorbance	1e-05	0.936375	N..[Pt](..N)(..[Cl-])..[Cl-]
176272650	CBK041610	Enzymatic	Absorbance	2.5e-06	0.771713	N..[Pt](..N)(..[Cl-])..[Cl-]
AA3055517	CBK088066	Enzymatic	Absorbance	4e-05	0.955169	CC(=C)C1Cc2cc(C=CC(O)=O)c(cc2O1)O
AA3055517	CBK088066	Enzymatic	Absorbance	1e-05	0.880166	CC(=C)C1Cc2cc(C=CC(O)=O)c(cc2O1)O
AA3055517	CBK088066	Enzymatic	Absorbance	2.5e-06	0.213789	CC(=C)C1Cc2cc(C=CC(O)=O)c(cc2O1)O
176272423	CBK041426G	Enzymatic	Absorbance	4e-05	0.995281	CCCCCC(C)N
176272423	CBK041426G	Enzymatic	Absorbance	1e-05	0.846951	CCCCCC(C)N
176272423	CBK041426G	Enzymatic	Absorbance	2.5e-06	0.37811	CCCCCC(C)N
AA3054837	CBK087413	Enzymatic	Absorbance	4e-05	0.907797	CC(c1c(c2ccc(C)cc2)nc2n(CCN3CCOCC3)c3ccccc3n12)=O
AA3054837	CBK087413	Enzymatic	Absorbance	1e-05	0.611543	CC(c1c(c2ccc(C)cc2)nc2n(CCN3CCOCC3)c3ccccc3n12)=O
AA3054837	CBK087413	Enzymatic	Absorbance	2.5e-06	-0.0585434	CC(c1c(c2ccc(C)cc2)nc2n(CCN3CCOCC3)c3ccccc3n12)=O
176234049	CBK013300	Enzymatic	Absorbance	4e-05	0.947346	C(=Cc1ccc([N+]([O-])=O)o1)C=C1C(NC(=S)S1)=O
176234049	CBK013300	Enzymatic	Absorbance	1e-05	0.884056	C(=Cc1ccc([N+]([O-])=O)o1)C=C1C(NC(=S)S1)=O
176234049	CBK013300	Enzymatic	Absorbance	2.5e-06	0.417793	C(=Cc1ccc([N+]([O-])=O)o1)C=C1C(NC(=S)S1)=O
176259232	CBK020177	Enzymatic	Absorbance	4e-05	0.969059	COc1cccc(c1)N
176259232	CBK020177	Enzymatic	Absorbance	1e-05	0.954032	COc1cccc(c1)N
176259232	CBK020177	Enzymatic	Absorbance	2.5e-06	0.951446	COc1cccc(c1)N
305060061	CBK037300	Enzymatic	Absorbance	4e-05	0.919084	CC(c1ccc(c2c(NCCc3ccncc3)nccn2)s1)=O
305060061	CBK037300	Enzymatic	Absorbance	1e-05	0.632494	CC(c1ccc(c2c(NCCc3ccncc3)nccn2)s1)=O
305060061	CBK037300	Enzymatic	Absorbance	2.5e-06	0.164793	CC(c1ccc(c2c(NCCc3ccncc3)nccn2)s1)=O
F10219828	CBK065941	Enzymatic	Absorbance	4e-05	0.799158	C1CN(CCN1CCO)c1cncc(c2cccc(c2)OC(F)(F)F)n1
F10219828	CBK065941	Enzymatic	Absorbance	1e-05	0.473296	C1CN(CCN1CCO)c1cncc(c2cccc(c2)OC(F)(F)F)n1
F10219828	CBK065941	Enzymatic	Absorbance	2.5e-06	0.20437	C1CN(CCN1CCO)c1cncc(c2cccc(c2)OC(F)(F)F)n1
305060005	CBK037968	Enzymatic	Absorbance	4e-05	0.992348	CN(C)C(CNc1c(c2cnc(nc2OC)OC)nccn1)c1cccnc1
305060005	CBK037968	Enzymatic	Absorbance	1e-05	0.668765	CN(C)C(CNc1c(c2cnc(nc2OC)OC)nccn1)c1cccnc1
305060005	CBK037968	Enzymatic	Absorbance	2.5e-06	0.165723	CN(C)C(CNc1c(c2cnc(nc2OC)OC)nccn1)c1cccnc1
F10220020	CBK066099	Enzymatic	Absorbance	4e-05	0.660641	C1CN(CCN1c1ccncc1)c1cncc(c2cccc(c2)[Cl])n1
F10220020	CBK066099	Enzymatic	Absorbance	1e-05	0.38095	C1CN(CCN1c1ccncc1)c1cncc(c2cccc(c2)[Cl])n1
F10220020	CBK066099	Enzymatic	Absorbance	2.5e-06	-0.00668284	C1CN(CCN1c1ccncc1)c1cncc(c2cccc(c2)[Cl])n1
305060029	CBK038055	Enzymatic	Absorbance	4e-05	0.897351	C(CNc1c(c2ccccc2[Cl])nccn1)c1ccncc1
305060029	CBK038055	Enzymatic	Absorbance	1e-05	0.71982	C(CNc1c(c2ccccc2[Cl])nccn1)c1ccncc1
305060029	CBK038055	Enzymatic	Absorbance	2.5e-06	0.093399	C(CNc1c(c2ccccc2[Cl])nccn1)c1ccncc1
305058010	CBK036821	Enzymatic	Absorbance	4e-05	0.819257	C1CN(CCN1c1ccncc1)c1ccc(cn1)c1ccc(c(c1)[Cl])F
305058010	CBK036821	Enzymatic	Absorbance	1e-05	0.395125	C1CN(CCN1c1ccncc1)c1ccc(cn1)c1ccc(c(c1)[Cl])F
305058010	CBK036821	Enzymatic	Absorbance	2.5e-06	0.0163545	C1CN(CCN1c1ccncc1)c1ccc(cn1)c1ccc(c(c1)[Cl])F
305059577	CBK037980	Enzymatic	Absorbance	4e-05	0.881875	COc1ccccc1c1cn2ccnc2c(NCCc2ccccn2)n1
305059577	CBK037980	Enzymatic	Absorbance	1e-05	0.667321	COc1ccccc1c1cn2ccnc2c(NCCc2ccccn2)n1
305059577	CBK037980	Enzymatic	Absorbance	2.5e-06	0.0677655	COc1ccccc1c1cn2ccnc2c(NCCc2ccccn2)n1
305059475	CBK037266	Enzymatic	Absorbance	4e-05	0.916045	COc1ccccc1c1cn2ccnc2c(n1)N1CCCC1CO
305059475	CBK037266	Enzymatic	Absorbance	1e-05	0.468673	COc1ccccc1c1cn2ccnc2c(n1)N1CCCC1CO
305059475	CBK037266	Enzymatic	Absorbance	2.5e-06	0.0573219	COc1ccccc1c1cn2ccnc2c(n1)N1CCCC1CO
F10219836	CBK065949	Enzymatic	Absorbance	4e-05	0.683507	CN1CCCN(CC1)c1cncc(c2cccc(c2)OC(F)(F)F)n1
F10219836	CBK065949	Enzymatic	Absorbance	1e-05	0.449126	CN1CCCN(CC1)c1cncc(c2cccc(c2)OC(F)(F)F)n1
F10219836	CBK065949	Enzymatic	Absorbance	2.5e-06	0.169088	CN1CCCN(CC1)c1cncc(c2cccc(c2)OC(F)(F)F)n1
305059379	CBK037872	Enzymatic	Absorbance	4e-05	0.955321	COc1c(cnc(n1)OC)c1cncc(n1)N1CCN(CC1)c1ccccc1C#N
305059379	CBK037872	Enzymatic	Absorbance	1e-05	0.759707	COc1c(cnc(n1)OC)c1cncc(n1)N1CCN(CC1)c1ccccc1C#N
305059379	CBK037872	Enzymatic	Absorbance	2.5e-06	0.0850046	COc1c(cnc(n1)OC)c1cncc(n1)N1CCN(CC1)c1ccccc1C#N
305059537	CBK037439	Enzymatic	Absorbance	4e-05	0.911599	COc1cccc(c1c1cn2ccnc2c(NCc2ccccn2)n1)OC
305059537	CBK037439	Enzymatic	Absorbance	1e-05	0.560148	COc1cccc(c1c1cn2ccnc2c(NCc2ccccn2)n1)OC
305059537	CBK037439	Enzymatic	Absorbance	2.5e-06	0.17385	COc1cccc(c1c1cn2ccnc2c(NCc2ccccn2)n1)OC
305058169	CBK037799	Enzymatic	Absorbance	4e-05	0.925431	Cc1ccc(cc1C)c1cccc(n1)N1CCN(CCN2CCCC2)CC1
305058169	CBK037799	Enzymatic	Absorbance	1e-05	0.631496	Cc1ccc(cc1C)c1cccc(n1)N1CCN(CCN2CCCC2)CC1
305058169	CBK037799	Enzymatic	Absorbance	2.5e-06	0.165526	Cc1ccc(cc1C)c1cccc(n1)N1CCN(CCN2CCCC2)CC1
F10219268	CBK065386	Enzymatic	Absorbance	4e-05	0.758344	CC(C)(CNc1cncc(c2ccc(cc2)O)n1)CO
F10219268	CBK065386	Enzymatic	Absorbance	1e-05	0.377648	CC(C)(CNc1cncc(c2ccc(cc2)O)n1)CO
F10219268	CBK065386	Enzymatic	Absorbance	2.5e-06	0.0287151	CC(C)(CNc1cncc(c2ccc(cc2)O)n1)CO
AB4403609	CBK090959	Enzymatic	Absorbance	4e-05	0.876106	CC(C)(C)OC(NCCc1ccc(cc1)Nc1cc(c2cc3ccccc3s2)ncn1)=O
AB4403609	CBK090959	Enzymatic	Absorbance	1e-05	0.526347	CC(C)(C)OC(NCCc1ccc(cc1)Nc1cc(c2cc3ccccc3s2)ncn1)=O
AB4403609	CBK090959	Enzymatic	Absorbance	2.5e-06	0.115814	CC(C)(C)OC(NCCc1ccc(cc1)Nc1cc(c2cc3ccccc3s2)ncn1)=O
AB4403618	CBK090968	Enzymatic	Absorbance	4e-05	0.861329	Cc1ccc(cc1)S(Nc1ccc(cc1)Nc1cc(c2cc(cc(c2)C(F)(F)F)C(F)(F)F)ncn1)(=O)=O
AB4403618	CBK090968	Enzymatic	Absorbance	1e-05	0.465415	Cc1ccc(cc1)S(Nc1ccc(cc1)Nc1cc(c2cc(cc(c2)C(F)(F)F)C(F)(F)F)ncn1)(=O)=O
AB4403618	CBK090968	Enzymatic	Absorbance	2.5e-06	0.166077	Cc1ccc(cc1)S(Nc1ccc(cc1)Nc1cc(c2cc(cc(c2)C(F)(F)F)C(F)(F)F)ncn1)(=O)=O
F10221556	CBK066693	Enzymatic	Absorbance	4e-05	0.893441	C1CC1CNc1c2nccn2cc(c2ccc(c(c2)F)F)n1
F10221556	CBK066693	Enzymatic	Absorbance	1e-05	0.388169	C1CC1CNc1c2nccn2cc(c2ccc(c(c2)F)F)n1
F10221556	CBK066693	Enzymatic	Absorbance	2.5e-06	0.105195	C1CC1CNc1c2nccn2cc(c2ccc(c(c2)F)F)n1
AB4403735	CBK091087	Enzymatic	Absorbance	4e-05	1.00573	C(CNc1cc(c2cccc(c2)[N+]([O-])=O)ncn1)c1ccccn1
AB4403735	CBK091087	Enzymatic	Absorbance	1e-05	0.86954	C(CNc1cc(c2cccc(c2)[N+]([O-])=O)ncn1)c1ccccn1
AB4403735	CBK091087	Enzymatic	Absorbance	2.5e-06	0.437296	C(CNc1cc(c2cccc(c2)[N+]([O-])=O)ncn1)c1ccccn1
AB4403839	CBK091191	Enzymatic	Absorbance	4e-05	0.92403	C1CCC(CC1)c1ccc(cc1)Nc1cc(c2cccc(c2)N)ncn1
AB4403839	CBK091191	Enzymatic	Absorbance	1e-05	0.382604	C1CCC(CC1)c1ccc(cc1)Nc1cc(c2cccc(c2)N)ncn1
AB4403839	CBK091191	Enzymatic	Absorbance	2.5e-06	0.0246889	C1CCC(CC1)c1ccc(cc1)Nc1cc(c2cccc(c2)N)ncn1
AB4403843	CBK091195	Enzymatic	Absorbance	4e-05	0.962652	CCN(CC)CCN1CCN(CC1)c1cc(c2cc(cc(c2)C(F)(F)F)C(F)(F)F)ncn1
AB4403843	CBK091195	Enzymatic	Absorbance	1e-05	0.447098	CCN(CC)CCN1CCN(CC1)c1cc(c2cc(cc(c2)C(F)(F)F)C(F)(F)F)ncn1
AB4403843	CBK091195	Enzymatic	Absorbance	2.5e-06	0.10834	CCN(CC)CCN1CCN(CC1)c1cc(c2cc(cc(c2)C(F)(F)F)C(F)(F)F)ncn1
AB4403896	CBK091248	Enzymatic	Absorbance	4e-05	0.883315	C1COCCN1c1ccc(cc1)Nc1c2nccn2c(cn1)c1cccc2c1cccn2
AB4403896	CBK091248	Enzymatic	Absorbance	1e-05	0.461148	C1COCCN1c1ccc(cc1)Nc1c2nccn2c(cn1)c1cccc2c1cccn2
AB4403896	CBK091248	Enzymatic	Absorbance	2.5e-06	0.0567989	C1COCCN1c1ccc(cc1)Nc1c2nccn2c(cn1)c1cccc2c1cccn2
AA3056074	CBK088614	Enzymatic	Absorbance	4e-05	0.897594	C(CNc1c(c2ccccc2Oc2ccccc2)nccn1)c1ccccn1
AA3056074	CBK088614	Enzymatic	Absorbance	1e-05	0.554174	C(CNc1c(c2ccccc2Oc2ccccc2)nccn1)c1ccccn1
AA3056074	CBK088614	Enzymatic	Absorbance	2.5e-06	0.078669	C(CNc1c(c2ccccc2Oc2ccccc2)nccn1)c1ccccn1
305059570	CBK037535	Enzymatic	Absorbance	4e-05	0.846552	C(c1ccccn1)Nc1c2nccn2cc(c2cccc(c2)O)n1
305059570	CBK037535	Enzymatic	Absorbance	1e-05	0.626239	C(c1ccccn1)Nc1c2nccn2cc(c2cccc(c2)O)n1
305059570	CBK037535	Enzymatic	Absorbance	2.5e-06	0.373482	C(c1ccccn1)Nc1c2nccn2cc(c2cccc(c2)O)n1
BA1000478	CBK041929	Enzymatic	Absorbance	4e-05	0.987955	[H][C@@]12C(=C([C@@]3(C(C(=C([C@H]([C@]3([H])[C@H]1O)N(C)C)O)C(N)=O)=O)O)O)C(c1c(cccc1O)[C@@]2(C)O)=O
BA1000478	CBK041929	Enzymatic	Absorbance	1e-05	0.755298	[H][C@@]12C(=C([C@@]3(C(C(=C([C@H]([C@]3([H])[C@H]1O)N(C)C)O)C(N)=O)=O)O)O)C(c1c(cccc1O)[C@@]2(C)O)=O
BA1000478	CBK041929	Enzymatic	Absorbance	2.5e-06	0.273125	[H][C@@]12C(=C([C@@]3(C(C(=C([C@H]([C@]3([H])[C@H]1O)N(C)C)O)C(N)=O)=O)O)O)C(c1c(cccc1O)[C@@]2(C)O)=O
BA1001159	CBK201050	Enzymatic	Absorbance	4e-05	0.607514	Cc1c(C)c2c(CCC(C)(COc3ccc(CC4C(NC(=O)S4)=O)cc3)O2)c(C)c1O
BA1001159	CBK201050	Enzymatic	Absorbance	1e-05	0.507185	Cc1c(C)c2c(CCC(C)(COc3ccc(CC4C(NC(=O)S4)=O)cc3)O2)c(C)c1O
BA1001159	CBK201050	Enzymatic	Absorbance	2.5e-06	0.253585	Cc1c(C)c2c(CCC(C)(COc3ccc(CC4C(NC(=O)S4)=O)cc3)O2)c(C)c1O
BA1000619	CBK041324N	Enzymatic	Absorbance	4e-05	0.0516754	COc1cc(ccc1N=Nc1ccc2c(cc(c(c2c1O)N)S([O-])(=O)=O)S([O-])(=O)=O)c1ccc(c(c1)OC)N=Nc1ccc2c(cc(c(c2c1O)N)S([O-])(=O)=O)S([O-])(=O)=O
BA1000619	CBK041324N	Enzymatic	Absorbance	1e-05	-0.0133867	COc1cc(ccc1N=Nc1ccc2c(cc(c(c2c1O)N)S([O-])(=O)=O)S([O-])(=O)=O)c1ccc(c(c1)OC)N=Nc1ccc2c(cc(c(c2c1O)N)S([O-])(=O)=O)S([O-])(=O)=O
BA1000619	CBK041324N	Enzymatic	Absorbance	2.5e-06	-0.0560082	COc1cc(ccc1N=Nc1ccc2c(cc(c(c2c1O)N)S([O-])(=O)=O)S([O-])(=O)=O)c1ccc(c(c1)OC)N=Nc1ccc2c(cc(c(c2c1O)N)S([O-])(=O)=O)S([O-])(=O)=O
BA1000415	CBK200654	Enzymatic	Absorbance	4e-05	0.954424	C1CN(C(N1)=O)c1ncc([N+]([O-])=O)s1
BA1000415	CBK200654	Enzymatic	Absorbance	1e-05	0.89804	C1CN(C(N1)=O)c1ncc([N+]([O-])=O)s1
BA1000415	CBK200654	Enzymatic	Absorbance	2.5e-06	0.224518	C1CN(C(N1)=O)c1ncc([N+]([O-])=O)s1
BA1000095	CBK201086N	Enzymatic	Absorbance	4e-05	0.955146	c1ccc2c(c1)C(=O)OC21c2cc(c(cc2Oc2c1cc(c([c-]2..[Hg]..[O-])[O-])[Br])[O-])[Br]
BA1000095	CBK201086N	Enzymatic	Absorbance	1e-05	0.969621	c1ccc2c(c1)C(=O)OC21c2cc(c(cc2Oc2c1cc(c([c-]2..[Hg]..[O-])[O-])[Br])[O-])[Br]
BA1000095	CBK201086N	Enzymatic	Absorbance	2.5e-06	0.943624	c1ccc2c(c1)C(=O)OC21c2cc(c(cc2Oc2c1cc(c([c-]2..[Hg]..[O-])[O-])[Br])[O-])[Br]
AA8002003	CBK074887	Enzymatic	Absorbance	4e-05	0.951598	Cc1ccc(cc1)n1c(c2ccc(c(c2)[Cl])[Cl])nnc1O
AA8002003	CBK074887	Enzymatic	Absorbance	1e-05	0.908388	Cc1ccc(cc1)n1c(c2ccc(c(c2)[Cl])[Cl])nnc1O
AA8002003	CBK074887	Enzymatic	Absorbance	2.5e-06	0.658561	Cc1ccc(cc1)n1c(c2ccc(c(c2)[Cl])[Cl])nnc1O
305030190	CBK027996	Enzymatic	Absorbance	4e-05	0.665296	CCOc1ccc(C=C2C(NC(=O)S2)=S)cc1
305030190	CBK027996	Enzymatic	Absorbance	1e-05	0.350407	CCOc1ccc(C=C2C(NC(=O)S2)=S)cc1
305030190	CBK027996	Enzymatic	Absorbance	2.5e-06	0.0854558	CCOc1ccc(C=C2C(NC(=O)S2)=S)cc1
BA1000933	CBK041519C	Enzymatic	Absorbance	4e-05	0.953731	CN(C)[C@@H]1C(=C(C([C@]2(C(=C3C(c4c(cccc4O)C(=C)[C@H]3[C@@H]([C@@H]12)O)=O)O)O)=O)C(N)=O)O
BA1000933	CBK041519C	Enzymatic	Absorbance	1e-05	0.952102	CN(C)[C@@H]1C(=C(C([C@]2(C(=C3C(c4c(cccc4O)C(=C)[C@H]3[C@@H]([C@@H]12)O)=O)O)O)=O)C(N)=O)O
BA1000933	CBK041519C	Enzymatic	Absorbance	2.5e-06	0.0353965	CN(C)[C@@H]1C(=C(C([C@]2(C(=C3C(c4c(cccc4O)C(=C)[C@H]3[C@@H]([C@@H]12)O)=O)O)O)=O)C(N)=O)O
XX0055154	CBK251850	Enzymatic	Absorbance	4e-05	0.532602	COc1cc(cc(c1OC)OC)NS(c1ccc2c(CCN2C=O)c1)(=O)=O
XX0055154	CBK251850	Enzymatic	Absorbance	1e-05	0.48787	COc1cc(cc(c1OC)OC)NS(c1ccc2c(CCN2C=O)c1)(=O)=O
XX0055154	CBK251850	Enzymatic	Absorbance	2.5e-06	0.147911	COc1cc(cc(c1OC)OC)NS(c1ccc2c(CCN2C=O)c1)(=O)=O
XX0057316	CBK254008	Enzymatic	Absorbance	4e-05	0.0475556	CCCCN(C1=C(N)N(CC(C)C)C(NC1=O)=O)C(c1ccc(cc1)OC)=O
XX0057316	CBK254008	Enzymatic	Absorbance	1e-05	0.064089	CCCCN(C1=C(N)N(CC(C)C)C(NC1=O)=O)C(c1ccc(cc1)OC)=O
XX0057316	CBK254008	Enzymatic	Absorbance	2.5e-06	-0.00693632	CCCCN(C1=C(N)N(CC(C)C)C(NC1=O)=O)C(c1ccc(cc1)OC)=O
XX0057892	CBK254584	Enzymatic	Absorbance	4e-05	0.496699	CN(C)S(c1cccc(c1)NC(c1csc(c2cccs2)n1)=O)(=O)=O
XX0057892	CBK254584	Enzymatic	Absorbance	1e-05	0.505988	CN(C)S(c1cccc(c1)NC(c1csc(c2cccs2)n1)=O)(=O)=O
XX0057892	CBK254584	Enzymatic	Absorbance	2.5e-06	0.270222	CN(C)S(c1cccc(c1)NC(c1csc(c2cccs2)n1)=O)(=O)=O
XX0059977	CBK256665	Enzymatic	Absorbance	4e-05	0.922825	CCc1cc(C(Nc2nc(cs2)c2ccc(CNC(C)=O)o2)=O)sc1C
XX0059977	CBK256665	Enzymatic	Absorbance	1e-05	0.582388	CCc1cc(C(Nc2nc(cs2)c2ccc(CNC(C)=O)o2)=O)sc1C
XX0059977	CBK256665	Enzymatic	Absorbance	2.5e-06	0.192299	CCc1cc(C(Nc2nc(cs2)c2ccc(CNC(C)=O)o2)=O)sc1C
XX0060087	CBK256774	Enzymatic	Absorbance	4e-05	0.617635	CCN1CCN(CC1)c1ccc(cc1)NC(c1csc(c2cccs2)n1)=O
XX0060087	CBK256774	Enzymatic	Absorbance	1e-05	0.350459	CCN1CCN(CC1)c1ccc(cc1)NC(c1csc(c2cccs2)n1)=O
XX0060087	CBK256774	Enzymatic	Absorbance	2.5e-06	0.208009	CCN1CCN(CC1)c1ccc(cc1)NC(c1csc(c2cccs2)n1)=O
